# Supplementary material for: Surgical benefit of mandibular morphometric analysis: A new tool to standardize mandibular reconstruction
Source: PLoS One. 2020 Nov 6;15(11):e0240558. doi: 10.1371/journal.pone.0240558 (PMC7647103; doi:10.1371/journal.pone.0240558)
Supplement: S1 File — (TXT) [file pone.0240558.s001.txt]

	w	w	w	w	w	w	w	w	w	w	w	w	w	w	w	w	w	w	w	w	w	w	w	w	w	w	w	w	w	w	w	w	w	w	w	w	w	w	w	w	w	w	w	w	w	w	w	w	w
Gonial angle	163	124	126	129	120	135	126	115	127	135	128	130	142	129	136	121	130	121	124	130	130	127	122	127	121	121	124	130	122	140	162	122	125	127	122	140	130	118	129	136	129	132	139	131	139	123	133	125	125
Canine angle	110	117	116	111	117	119	116	113	111	115	109	110	122	116	122	112	118	118	115	114	119	110	116	112	117	118	113	113	107	112	114	115	115	112	122	116	116	113	113	109	116	117	118	120	121	112	118	111	110
Basilar angle	119	119	120	124	121	131	117	119	116	121	123	128	129	122	126	122	126	123	133	130	122	116	123	126	111	116	121	128	125	117	121	123	116	124	125	128	124	124	115	111	113	110	131	114	119	121	128	103	111
[truncated: 71 more columns]
