# Supplementary material for: Surgical benefit of mandibular morphometric analysis: A new tool to standardize mandibular reconstruction
Source: PLoS One. 2020 Nov 6;15(11):e0240558. doi: 10.1371/journal.pone.0240558 (PMC7647103; doi:10.1371/journal.pone.0240558)
Supplement: S2 File — (TXT) [file pone.0240558.s002.txt]

	w	w	w	w	w	w	w	w	w	w	w	w	w	w	w	w	w	w	w	w	w	w	w	w	w	w	w	w	w	w	w	w	w	w	w	w	w	w	w	w	w	w	w	w	w	w	w	w	w
Vertical posterior dimension	6,3	5,6	6	5,8	6,2	5,5	6,2	6,3	5,6	5,6	6,5	5,4	6	6	5,8	6,1	5,7	6,4	5,9	6	5,8	5,7	6,6	5,7	5,9	6,5	6,8	5,8	6,4	5,4	6,4	5,8	5,8	5,6	6,1	5,4	5,5	6,1	5,4	5,7	6,5	5,4	5,8	6,4	5,9	5,9	5,6	6,5	5,5
Length of dentate region of the horizontal branch	3,9	3,8	3,6	3,8	3,8	3,8	3,8	3,8	3,6	3,9	3,8	3,9	3,8	3,6	3,8	3,9	3,6	4,1	3,9	4	3,7	3,7	3,6	3,9	3,6	3,6	4,3	3,8	3,7	3,8	3,9	3,8	3,6	3,7	3,6	3,8	3,8	3,8	3,6	4,2	3,9	3,9	3,6	3,9	3,6	3,6	3,3	4,2	3,9
Basilar length of the horizontal branch	7,6	6,8	7,8	7,7	7,7	6,8	6,2	8,1	7,3	6,1	7	7,5	7,2	7,8	7,2	7,3	7,5	7,4	7,5	6,5	7,9	7,1	6,8	6,9	7,9	8	7,7	6	6,9	6,8	7,4	6,8	8	7,3	8,2	7,1	6,8	8	7,4	6,6	7,5	8	7,4	7,5	7,2	7,2	7,7	7,4	7,9
Length of the basilar symphysis	2,9	2,9	2,8	2,4	2,3	2,1	2,2	2,3	2,2	2,9	2,4	2,9	2,2	3	2,6	2	2,1	2,6	2	2,3	2,6	2,3	2,9	2,5	2,6	2,5	2,4	2,5	1,8	2,5
Length of the alveolar symphysis	3,1	2,7	2,7	2,8	2,7	2,8	2,8	2,7	2,5	3,1	2,9	2,8	2,9	3	2,9	2,7	3	3	2,8	2,8	2,5	2,4	2,7	2,7	2,7	2,7	2,8	2,6	2,9	2,4
Symphyseal height	2,7	2,2	2,4	2,8	2	2,6	2,6	2,5	2,2	3	2,8	3,1	3	2,7	3	2,5	2,3	2,6	2,1	2,4	3,3	3,2	2,8	2,8	2,7	2,6	3	2,7	2,5	2,7
Bi-gonial length	9,5	8,8	8,4	9,5	9,3	8	7,8	9,6	9	8	8,4	9,1	9,1	9,3	9	8,4	9,4	8,3	8,7	8,3	8,9	9,5	8,4	8,5	8,7	9,3	9,9	8,8	7,7	8,5
[truncated: 71 more columns]
