# Supplementary material for: Surgical benefit of mandibular morphometric analysis: A new tool to standardize mandibular reconstruction
Source: PLoS One. 2020 Nov 6;15(11):e0240558. doi: 10.1371/journal.pone.0240558 (PMC7647103; doi:10.1371/journal.pone.0240558)
Supplement: S4 File — (XLS) [file pone.0240558.s004.xls]

## Sheet: H
	X test symphyse basilaire gauche	Y test symphyse basilaire gauche	Z test symphyse basilaire gauche	X test symphyse basialire droite	Y test symphyse basialire droite	Z test symphyse basialire droite	X tangeante basilaire G2	Y tangeante basilaire G2	Z tangeante basilaire G2	X tangante basilaire G1	Y tangante basilaire G1	Z tangante basilaire G1	X tangante basilaire D2	Y tangante basilaire D2	Z tangante basilaire D2	X tangante basilaire D1	Y tangante basilaire D1	Z tangante basilaire D1	X synphyse basilaire g	Y synphyse basilaire g	Z synphyse basilaire g	X symphyse basilaire d	Y symphyse basilaire d	Z symphyse basilaire d	X me	Y me	Z me	X inflexion alvéolaireG	Y inflexion alvéolaireG	Z inflexion alvéolaireG	X inflexion alvéolaire vestibulaire gauche	Y inflexion alvéolaire vestibulaire gauche	Z inflexion alvéolaire vestibulaire gauche	X inflexion alvéolaire vestibulaire droite	Y inflexion alvéolaire vestibulaire droite	Z inflexion alvéolaire vestibulaire droite	X inflexion alvéolaire linguale gauche	Y inflexion alvéolaire linguale gauche	Z inflexion alvéolaire linguale gauche	X inflexion alvéolaire linguale droite	Y inflexion alvéolaire linguale droite	Z inflexion alvéolaire linguale droite	X inflexion alvéolaire droite	Y inflexion alvéolaire droite	Z inflexion alvéolaire droite	X II	Y II	Z II	X gonion gauche
Chemlal yacine	256.323939890061	-259.648943267956	-9.40660641123032	-26.8168092920606	-205.93043885821	6.69167867599007	389.249340820313	-99.9511596679688	148.210485839844	333.334326171875	-157.625524902344	68.8818115234375	-82.6787963867187	-123.588195800781	59.5913635253906	-155.664050292969	-51.5713256835937	143.24501953125	181.102856445313	-272.91435546875	16.4572311401367	41.3846405029297	-243.947314453125	20.5922119140625	104.334545898437	-275.47138671875	19.1084518432617	243.161975097656	-279.292309570313	358.313256835938	261.771362304687	-294.339599609375	354.93447265625	-52.0354797363281	-271.277368164063	346.443505859375	224.552587890625	-264.24501953125	361.692041015625	-18.6016052246094	-233.976025390625	354.54443359375	-35.3185424804687	-252.626696777344	350.493969726563	96.4373718261719	-356.965698242187	350.73076171875	561.8697265625
Bautry vincent	166.839599636705	-296.310233832744	25.2519460056401	-105.525489541217	-249.79211764502	-7.70630383616631	337.179150390625	-90.0438415527344	111.065490722656	268.333227539062	-173.290930175781	75.4209228515625	-204.258532714844	-133.372839355469	69.8585510253906	-272.163647460938	-60.0550109863281	127.385510253906	101.993835449218	-287.706274414062	20.9891677856445	-15.0600494384766	-270.859765625	9.24181137084961	45.5166442871094	-299.890771484375	31.6531158447266	200.428875732422	-261.149584960937	352.928698730469	218.614575195313	-269.989086914063	345.388012695313	-139.436584472656	-280.429711914063	334.225463867187	182.243176269531	-252.310083007812	360.469384765625	-91.7384338378906	-253.130297851562	351.730834960937	-115.587509155273	-266.780004882812	342.978149414062	38.3385803222656	-342.558178710938	328.398168945312	577.7763671875
Abadob maxime	215.739784418304	-282.385681465055	29.7401676368023	-39.8233986536821	-204.887346268505	-10.6818212251026	414.964697265625	-52.8783630371094	167.303332519531	332.549780273437	-147.730883789062	103.577294921875	-128.431604003906	-85.3035278320312	80.7078125	-187.668420410156	-8.82489929199219	142.433959960937	134.642687988281	-263.391381835938	27.3989685058594	38.3025543212891	-233.127368164062	7.93669662475586	87.0224548339844	-257.09453125	23.6435943603516	217.482080078125	-250.475659179688	349.619055175781	242.480737304687	-255.980810546875	334.831713867187	-19.602685546875	-293.3009765625	308.006225585937	192.483422851562	-244.9705078125	364.406396484375	0.220617890357971	-248.061206054687	318.706811523438	-9.69103382825852	-270.681091308593	313.356518554688	73.0199401855469	-326.192895507813	308.896728515625	621.347509765625
achemoukh amine	185.6855253053	-217.050756401885	-18.3635296592529	-108.299301725002	-229.1164487795	31.7777606359643	344.400634765625	-85.8179443359375	104.550207519531	264.787744140625	-146.423742675781	40.4104522705078	-169.150610351563	-127.837255859375	86.0597900390625	-214.734912109375	-55.2906982421875	143.407824707031	93.9439086914062	-230.591650390625	7.53233337402343	-17.0946212768555	-235.905053710937	30.7118011474609	45.3781524658203	-241.025952148438	20.1680679321289	209.165411376953	-229.805725097656	340.190625	226.401245117187	-237.632250976562	337.460546875	-101.398468017578	-227.84580078125	353.930541992187	191.929577636719	-221.97919921875	342.920703125	-62.1611328125	-205.163598632812	358.274780273437	-81.779800415039	-216.504699707031	356.102661132812	57.6026550292969	-301.61767578125	345.31611328125	591.916748046875
Ait lmati Rachid	267.385439327958	-300.683572508102	21.4835389581298	5.48857440281957	-306.746988032084	11.5093654609569	405.752392578125	-134.322497558594	84.6133056640625	343.388403320312	-206.845556640625	47.4098724365234	-73.13779296875	-211.611401367188	81.5170776367188	-138.796166992187	-132.989636230469	140.743676757812	208.577197265625	-308.215502929687	33.7906768798828	106.9416015625	-307.908740234375	23.1535003662109	162.439733886719	-315.24873046875	36.6746215820312	297.997778320312	-264.729821777344	342.359619140625	316.224926757813	-271.961376953125	327.8888671875	-7.28873291015625	-294.318994140625	337.723217773438	279.770629882812	-257.498266601562	356.83037109375	32.2377136230469	-269.34287109375	345.044897460937	12.4744903564453	-281.830932617187	341.384057617188	163.485778808593	-350.889794921875	326.350146484375	580.284130859375
Al douri simon	216.289843036592	-339.508452782098	-0.187373203758847	-40.401241441847	-364.438817462666	32.535856264609	373.631616210938	-125.637377929688	70.6763977050781	301.073559570313	-218.747900390625	29.8221832275391	-109.59140625	-273.352905273437	78.2180114746094	-180.046301269531	-181.478076171875	127.460095214844	171.120471191406	-352.139892578125	21.5598159790039	26.9878509521484	-361.325439453125	30.7608581542969	97.0353210449219	-353.39375	41.9505676269531	265.164294433594	-294.515832519531	342.834619140625	284.973364257812	-302.831713867187	335.04169921875	-38.5507659912109	-318.22998046875	365.137817382812	245.355224609375	-286.199951171875	350.6275390625	2.53818702697753	-288.115673828125	371.322338867188	-18.0062894821166	-303.172827148437	368.230078125	126.510437011718	-384.370654296875	354.74853515625	516.316015625
Ali mairone	256.441493409875	-243.702856513628	26.0535827829067	-5.34851561569044	-264.925048161637	23.6428274851336	357.966625976563	-66.9012878417969	77.1099182128906	311.151318359375	-151.813854980469	62.824755859375	-87.4778442382812	-155.966247558593	72.4489624023438	-143.4083984375	-81.357373046875	103.796228027344	178.577697753906	-246.556030273437	10.0214973449707	83.2884643554687	-255.581591796875	15.70419921875	130.736157226563	-264.409716796875	20.3434967041016	272.085485839844	-261.72880859375	336.441040039062	289.700170898437	-272.772094726562	328.903540039062	-21.3464538574219	-299.615356445312	333.72724609375	254.47080078125	-250.685522460938	343.978540039063	6.49892044067382	-282.073413085937	349.340161132813	-7.42376670837402	-290.844384765625	341.533703613281	139.138586425781	-356.7080078125	336.035546875	498.682177734375
paillou robert	370.65236889448	-405.617167189032	17.5803546698588	-2.33812022956337	-437.911300530299	40.4726014939052	442.030517578125	-222.610327148438	23.1293869018554	406.517651367188	-313.84970703125	20.7660003662109	-73.3112976074219	-352.548828125	44.0002685546875	-141.712109375	-271.948779296875	76.4900451660156	234.236059570313	-420.222802734375	35.8939666748046	87.7812072753906	-435.98994140625	56.4395751953125	168.591333007812	-428.38427734375	57.7647888183594	315.064013671875	-291.457885742187	313.632202148437	343.0298828125	-305.629833984375	307.6466796875	0.721823835372925	-344.754321289062	333.260131835937	287.09814453125	-277.2859375	319.617724609375	16.9588546752929	-297.552807617188	366.85166015625	8.84033925533295	-321.153564453125	350.055895996094	175.584313964844	-378.786376953125	338.827905273438	642.63232421875
Broniszewski jakub	356.474878113438	-170.492198478468	-4.06758844187856	-16.847944956352	-211.479299525227	2.56632246071096	440.218212890625	-16.0760482788086	80.6671752929687	395.073095703125	-93.4256286621093	28.8128326416016	-84.2743835449218	-121.121301269531	48.6475219726562	-145.563623046875	-43.6972930908203	100.201220703125	274.675659179687	-188.0279296875	9.48918838500976	94.7702941894531	-206.309716796875	11.407494354248	186.435424804687	-224.714453125	31.5294403076172	307.440844726562	-184.683319091796	314.471826171875	330.761181640625	-199.549914550781	306.660693359375	29.2172424316406	-249.824169921875	307.499951171875	284.1205078125	-169.816723632813	322.282958984375	67.2161682128906	-225.229345703125	325.511499023438	48.2167053222656	-237.5267578125	316.505725097656	184.446252441406	-284.378662109375	306.285107421875	562.980322265625
debart joani	321.958459467277	-345.71037039189	18.9551905836859	-91.6829036166037	-350.410378995168	19.2007704015383	439.225830078125	-141.941857910156	61.9257690429688	378.171826171875	-247.393481445312	36.9467742919922	-149.424890136719	-242.776025390625	34.1523773193359	-199.643359375	-149.965734863281	51.5749877929687	231.862475585937	-347.87666015625	24.036083984375	12.6470108032226	-350.234008789062	24.1994003295898	104.506677246094	-361.042724609375	51.0049407958984	282.422106933594	-242.730969238281	321.118347167968	301.233959960938	-255.489428710937	318.917504882813	-79.6663208007812	-239.094946289063	311.74794921875	263.61025390625	-229.972509765625	323.319189453125	-37.5350677490234	-225.559887695313	325.687133789062	-58.6006942749023	-232.327416992187	318.717541503906	114.34404296875	-324.312744140625	322.440356445312	622.534326171875
ferreira da silva carlos abel	219.446757965019	-257.344311986658	-6.73796357552443	-109.551785478294	-226.384559120982	23.1438788291238	353.549780273437	-69.8280029296875	111.853247070313	300.099780273437	-140.746606445312	57.0952514648437	-192.729077148438	-109.971875	107.062915039063	-238.8126953125	-40.6667572021484	148.016613769531	85.4450317382812	-248.951098632812	11.0815383911133	-27.1150604248047	-231.716845703125	11.7479705810546	90.0155517578125	-275.111743164062	32.7525604248047	213.470831298828	-264.936743164062	406.013879394531	229.576000976563	-272.291162109375	399.560375976563	-85.3338928222656	-258.864404296875	409.511450195312	197.365661621093	-257.58232421875	412.4673828125	-116.959118652344	-278.993383789062	401.072680664062	-101.146505737305	-268.928894042968	405.292065429688	62.7510986328125	-367.178540039063	363.994848632812	559.593212890625
stehlin franck	303.655756244331	-213.899449697461	3.34809172760575	51.0518599809378	-217.140598977009	-2.44665631280737	451.778662109375	-15.5120758056641	126.257666015625	394.163671875	-88.6884643554688	70.9989318847656	-45.4710662841797	-101.539990234375	69.6695129394531	-123.195544433594	-12.1893913269043	131.73486328125	217.703588867188	-224.456494140625	14.9541839599609	137.222802734375	-222.91083984375	9.14137268066406	195.167651367187	-225.320947265625	11.4392402648926	325.577905273438	-262.462145996094	362.840161132813	342.006323242187	-275.444995117187	355.664916992187	10.3712478637695	-285.90615234375	350.895239257812	309.149487304688	-249.479296875	370.015405273438	38.8710144042969	-248.651538085937	361.9908203125	24.6211311340332	-267.278845214844	356.443029785156	182.129370117188	-365.557983398437	343.876440429687	637.4962890625
belarbi mohamed	256.9583879158	-239.053233835304	5.64426427063768	-17.8707427278821	-235.815155667948	-16.7169629555271	426.14697265625	-48.5363555908203	118.183947753906	354.611865234375	-123.236950683594	61.5382202148437	-126.283117675781	-101.700177001953	55.1417602539062	-199.475903320313	-28.3570465087891	120.701867675781	200.044567871094	-255.163989257812	22.906509399414	42.6356750488281	-258.822924804687	13.2412857055664	132.233410644531	-260.663159179688	24.4340240478516	256.271020507813	-252.675305175781	346.226623535156	272.723095703125	-267.017822265625	336.064819335937	-49.2333923339844	-254.736596679687	325.734301757812	239.8189453125	-238.332788085937	356.388427734375	-2.75817584991455	-235.300732421875	340.238647460937	-25.9957840919495	-245.018664550781	332.986474609375	115.248205566406	-318.712060546875	312.380004882812	603.533447265625
boberiether romain	222.732832906138	-233.740785444166	17.1023477602271	-31.8196171833043	-209.137150849245	-10.6273527872383	396.132348632813	-46.4451080322266	130.418908691406	324.593212890625	-124.925219726563	86.5412536621094	-116.324487304687	-93.0511108398437	47.4641998291016	-206.8626953125	21.2279922485352	121.647045898437	129.279125976563	-225.640161132812	7.02277450561523	43.4988891601563	-221.324536132813	3.94537582397461	83.1399291992188	-237.99921875	16.7660537719727	226.03189086914	-221.219738769531	329.106713867188	247.974975585937	-232.055737304688	325.412524414062	-87.5484252929687	-199.780358886719	329.529370117188	204.088806152343	-210.383740234375	332.800903320312	-41.0489318847656	-183.568884277344	331.723022460937	-64.2986785888672	-191.674621582031	330.626196289062	80.7569274902343	-301.897021484375	314.344775390625	606.381494140625
casper jeremy	323.206926207106	-436.439795199877	51.6165059594088	65.394945132086	-431.97873490932	26.4591704227973	430.59794921875	-271.720434570312	36.8447021484375	485.422216796875	-185.371301269531	41.7629638671875	-32.2788208007812	-323.116088867187	43.0208160400391	-117.237158203125	-239.24462890625	75.4118957519531	257.814453125	-437.667724609375	68.9894775390625	131.829797363281	-440.713720703125	55.3460998535156	202.341625976563	-440.83037109375	56.8167175292969	346.383239746093	-270.564526367188	303.186340332031	364.727685546875	-282.644311523438	303.2427734375	38.0556945800781	-323.44072265625	305.883325195313	328.038793945312	-258.484741210937	303.129907226563	61.04638671875	-275.411206054688	344.08935546875	49.551040649414	-299.425964355468	324.986340332031	207.29853515625	-374.923168945313	334.851196289062	642.211279296875
ait kaddour rachid	305.344687571774	-223.972096742429	18.3097417937734	18.5731339375406	-243.524458118963	6.26446223860717	415.841552734375	-68.6370544433593	130.607702636719	363.342041015625	-129.15048828125	60.5203247070312	-61.6741577148438	-159.891162109375	55.5064575195313	-144.624780273437	-85.5110900878906	116.803247070312	202.386694335938	-255.371826171875	37.7426940917969	113.541577148437	-254.733642578125	27.9199188232422	158.673706054687	-265.626318359375	38.9181427001953	299.85546875	-230.993041992187	340.350805664062	314.732202148438	-239.77109375	343.344384765625	-20.085350036621	-254.448608398437	341.87333984375	284.978735351562	-222.214990234375	337.3572265625	12.9854156494141	-240.152465820312	340.685595703125	-3.54996719360352	-247.300537109375	341.279467773437	157.242211914062	-334.840991210937	302.524365234375	581.059619140625
alary fabien	241.976030969501	-182.825422757091	-10.1346918685427	-76.7608623058853	-183.649528728468	21.8657467585534	402.996118164063	52.0584289550781	127.77158203125	348.420068359375	-22.7630554199219	75.3733276367188	-136.35537109375	-101.9345703125	84.9314697265625	-208.598876953125	-9.18225021362305	169.5568359375	143.636340332031	-193.7265625	13.8800521850586	27.3191680908203	-191.356140136718	21.4761611938477	116.962219238281	-203.273913574219	24.3848922729492	255.38076171875	-186.645721435546	351.722509765625	275.096142578125	-198.154260253906	335.390258789062	-46.5661926269531	-210.184619140625	356.647729492188	235.665380859375	-175.137182617188	368.054760742188	-3.95568428039551	-179.996704101562	371.455200195312	-25.2609384536743	-195.090661621094	364.05146484375	118.104711914063	-275.94736328125	339.565795898437	589.944091796875
alloula karim	277.543462079093	-126.689147755473	1.06561908206265	-38.5662006570742	-143.469217266509	19.3309219078622	392.32109375	32.2343139648437	125.657043457031	339.914233398437	-39.8138580322265	68.3689636230469	-107.644848632812	-49.2942199707031	87.460107421875	-154.845300292969	12.0008926391601	139.974938964844	174.172302246093	-134.71474609375	10.2605018615722	47.3617126464844	-143.408154296875	20.2559188842773	117.940405273438	-145.055859375	17.2740051269531	263.830358886719	-203.089331054688	333.007263183593	281.160961914063	-212.085595703125	326.65986328125	-30.1412628173828	-214.716455078125	336.153125	246.499755859375	-194.09306640625	339.354663085937	11.2250617980957	-203.455126953125	342.497680664062	-9.45810050964355	-209.085791015625	339.325402832031	124.414575195312	-281.270556640625	318.14111328125	584.959912109375
alves dos reis albino rafael	329.417258286971	-353.322514127976	-0.684434038215771	23.5361781810054	-344.518596806791	-17.8077941417442	457.95703125	-143.066723632813	107.933117675781	407.068579101562	-226.364111328125	65.0293762207031	-76.2783020019531	-202.778259277343	55.3213623046875	-133.096643066406	-130.568151855469	109.700915527344	215.51162109375	-355.847143554687	0.872223663330078	101.8216796875	-358.501318359375	2.67805423736572	170.289294433594	-380.989013671875	29.68955078125	280.140625	-282.447875976562	343.946411132812	302.916674804687	-293.006201171875	335.418603515625	-37.3438262939453	-298.344262695313	375.89755859375	257.364575195313	-271.88955078125	352.47421875	8.00017318725586	-277.691162109375	353.136450195312	-14.6718265533447	-288.017712402344	364.517004394531	135.669165039063	-379.842993164062	338.3201171875	644.149169921875
Arnaud minisclou	247.737761560907	-227.592842996524	7.06432714963611	-25.1362099842773	-233.043774521684	17.2237034068256	324.118725585938	-124.037390136719	41.8686370849609	385.572509765625	-41.9631164550781	72.7744567871094	-82.3002685546875	-158.925939941406	52.2199645996094	-164.967565917969	-50.7777130126953	100.37578125	189.3921875	-229.734643554687	11.7489692687988	30.4127868652344	-231.65576171875	14.5647476196289	138.443432617188	-246.462548828125	20.545344543457	253.115380859375	-227.326550292969	304.885217285156	277.314868164062	-239.920190429687	292.993823242187	-37.1165344238281	-221.992797851562	325.926293945313	228.915893554687	-214.73291015625	316.776611328125	-0.503863286972046	-198.916638183594	328.24775390625	-18.8101988554001	-210.454718017578	327.087023925781	117.333093261719	-286.895166015625	286.502319335937	604.505859375
arnolin jean marc	282.884277753271	-139.626874390889	8.57745863782207	-50.6068051342472	-113.805926015318	1.95490826706425	413.7677734375	23.3756683349609	97.9405700683594	345.347192382813	-60.125634765625	47.1601409912109	-114.74482421875	-16.2647766113281	51.419921875	-166.074255371094	60.2257690429687	93.0203796386719	201.456176757812	-136.772644042968	13.1859710693359	24.2950973510742	-121.784716796875	7.19650268554687	115.911218261719	-139.053002929687	15.9292816162109	267.289733886718	-204.598962402344	306.75615234375	288.497900390625	-208.551098632813	292.686962890625	-48.4776397705078	-209.416040039062	315.020483398437	246.081567382812	-200.646826171875	320.825341796875	-8.88890991210937	-179.211791992187	320.079223632812	-28.6832748413086	-194.313916015625	317.549853515625	118.069287109375	-292.553857421875	286.375219726562	619.6689453125
assiti maroni	219.367663346884	-207.525540951928	-1.58659529969079	-84.2068484821356	-216.017037471162	28.4961296777857	337.116625976562	-86.2739685058594	93.0200622558594	272.291918945312	-138.081677246094	26.380615234375	-168.40732421875	-38.7534820556641	63.2435791015625	-116.083435058593	-149.606970214844	45.2413696289062	135.988073730469	-230.562573242188	22.7428970336914	4.65594635009766	-221.30244140625	22.7137435913086	66.5859802246094	-223.08359375	17.2441787719726	232.185437011719	-286.564880371093	321.017163085938	255.5396484375	-297.7734375	314.514721679688	-125.88603515625	-273.4046875	308.755053710937	208.831225585937	-275.356323242187	327.519604492188	-73.3599304199219	-259.73388671875	332.446484375	-99.6229827880859	-266.569287109375	320.600769042968	66.7708251953125	-380.946557617188	312.952465820313	522.7986328125
ayachi abdelmalek	367.136172317804	-207.198879501959	22.1432422163111	143.299713197234	-241.446351632944	8.64796076128585	479.4359375	-3.54956092834473	108.898547363281	434.15546875	-85.0709716796875	66.0839172363281	74.8995178222656	-202.714440917969	51.8504760742187	-24.912678527832	-125.262829589844	92.119189453125	300.633276367187	-218.558959960937	25.0766540527344	198.918115234375	-225.578125	3.27175827026367	257.157690429687	-227.50126953125	16.7390655517578	391.69970703125	-186.695062255859	320.856494140625	416.83486328125	-188.742199707031	315.884301757813	126.770446777343	-279.815087890625	324.946215820312	366.56455078125	-184.647924804688	325.828686523438	153.38701171875	-252.293212890625	329.059228515625	140.078729248047	-266.054150390625	327.002722167969	290.488305664063	-299.1359375	311.638208007813	616.8466796875
badie fabien	272.463871266394	-204.862075490584	16.4621150642769	36.4775741629871	-205.451561499621	3.25969136798482	398.556396484375	-13.9509323120117	74.6768493652343	335.464038085937	-110.090417480469	48.3383056640625	-49.8347961425781	-93.042822265625	42.9364868164063	-119.409753417969	-2.90571880340576	76.0525024414062	206.3591796875	-204.154113769531	9.1848030090332	86.1136291503906	-205.45908203125	5.9972526550293	150.781103515625	-207.521533203125	11.0053611755371	280.442602539062	-180.021643066406	296.043872070312	301.3595703125	-197.2994140625	291.863793945313	-23.8046737670898	-183.835632324218	279.204443359375	259.525634765625	-162.743872070313	300.223950195313	18.8350280761719	-160.515087890625	297.211499023438	-2.48482284545898	-172.175360107422	288.207971191406	136.913415527344	-269.560107421875	293.759838867188	587.90322265625
commenge clement	195.473522803516	-253.282816416259	-12.7439797697385	-97.7262519126656	-252.275704698557	32.5293731992906	349.226782226562	-67.8228881835937	74.386767578125	277.016381835938	-149.805651855469	27.6253967285156	-194.431860351563	-120.103430175781	89.7535583496094	-266.851733398437	-22.5195343017578	138.848828125	123.119348144531	-260.623950195312	10.6630645751953	-11.6557670593262	-257.441064453125	28.7760894775391	25.0252624511719	-271.218408203125	32.7270141601563	199.24892578125	-225.864196777343	289.109509277344	220.212719726563	-237.444140625	281.11884765625	-117.728015136719	-214.627734375	306.7361328125	178.285131835938	-214.284252929688	297.100170898438	-66.7479797363281	-197.053002929687	307.992211914063	-92.2379974365234	-205.840368652344	307.364172363281	40.1291137695313	-290.535498046875	291.054028320313	583.02568359375
aera pascal	226.746477320593	-315.236334523313	23.5970996321595	-30.9600163158903	-289.470425629735	7.85436534836784	368.293603515625	-180.067895507812	94.9256652832031	298.091528320312	-245.566259765625	54.8622619628906	-121.635461425781	-173.582507324219	59.3008056640625	-193.156640625	-84.8217712402344	102.955505371093	128.805712890625	-309.112670898437	24.7689086914062	34.3936462402343	-299.077563476562	17.3273544311523	73.1701843261719	-301.643798828125	18.314289855957	230.871472167969	-281.342443847656	358.073413085937	249.523168945313	-291.521606445312	353.379272460937	-66.5957458496094	-219.061743164063	337.567431640625	212.219775390625	-271.16328125	362.767553710937	-31.0791687011719	-203.993176269531	368.52578125	-48.8374572753906	-211.527459716797	353.046606445312	77.3064880371093	-327.783911132812	347.029467773437	655.81337890625
agoumadz mourad	360.271456846774	-368.6456375523	27.011869210271	2.19393300661622	-395.281707907833	11.7527246093489	492.066748046875	-139.693957519531	115.005603027344	422.024365234375	-259.541528320313	64.3001953125	-84.5511535644531	-286.899340820312	44.6631042480469	-170.581176757812	-186.0123046875	92.5155517578125	268.117724609375	-379.715771484375	32.5607147216796	85.2992370605469	-395.227368164063	28.6940673828125	177.351489257812	-394.931591796875	33.2732238769531	310.517797851562	-298.003234863281	399.067602539062	326.652172851563	-306.651098632812	405.31337890625	-6.59680862426758	-330.86982421875	394.683813476562	294.383422851562	-289.35537109375	392.821826171875	31.996875	-289.32158203125	367.32822265625	12.7000331878662	-310.095703125	381.006018066406	165.241967773437	-399.163232421875	374.330102539063	595.02314453125
adranzognala hugues	269.993853761803	-313.829694828414	16.470216737908	-116.913597917481	-316.9599214517	18.5806077117669	307.460986328125	-253.715893554688	37.4583892822265	370.628393554687	-149.713293457031	49.1222778320313	-182.193676757813	-202.411108398438	48.8481018066406	-242.907006835937	-94.0603454589844	61.6223999023438	156.815454101562	-313.059350585938	2.29750480651855	-23.2484954833984	-314.342602539063	2.13339176177979	70.2786987304687	-339.638940429688	29.9558990478516	222.051086425781	-325.815747070313	331.850134277344	237.228955078125	-337.968579101563	322.856494140625	-98.1898132324219	-337.649658203125	349.524487304688	206.873217773437	-313.662915039063	340.843774414063	-66.7585205078125	-325.650537109375	363.143286132812	-82.4741668701171	-331.65009765625	356.33388671875	74.8686889648438	-397.605883789062	330.558666992188	597.307568359375
ahlil hicham	430.330033028405	-284.374898316934	-9.99912790755068	86.6142505057597	-327.610032370429	21.4256323424204	520.5705078125	-46.7965087890625	86.101318359375	472.095849609375	-171.088537597656	31.2963806152344	40.7358734130859	-278.621459960937	51.0365234375	-34.0386291503906	-202.139367675781	108.057629394531	315.969506835938	-302.179248046875	6.86907272338867	159.687048339844	-321.5044921875	20.1006057739258	272.28349609375	-340.313793945313	30.3430267333984	405.897473144531	-223.916882324219	381.670031738281	423.481591796875	-233.427319335938	379.577001953125	124.4068359375	-300.4416015625	369.747875976563	388.313354492187	-214.4064453125	383.763061523437	158.370581054688	-277.258227539062	385.458081054688	141.388708496094	-288.849914550781	377.602978515625	295.588793945312	-348.73544921875	352.65205078125	590.656689453125
akbaba bulent	268.979635109473	-270.526672807509	7.82553869117372	-43.2428876032734	-276.916861114443	-2.80913582810999	342.063891601562	-182.591735839843	32.7791687011719	408.712231445313	-109.396203613281	71.1303955078125	-146.873510742188	-138.704870605469	57.7035400390625	-204.679809570312	-66.5353942871094	99.0277404785156	189.300305175781	-280.432934570313	21.1739715576172	39.0301055908203	-283.5140625	14.6566879272461	127.343701171875	-283.164599609375	18.0210235595703	261.626281738281	-246.74052734375	342.843676757812	276.51044921875	-259.6494140625	334.554711914063	-46.2922241210938	-241.800610351563	327.220629882812	246.742114257812	-233.831640625	351.132641601563	-25.1329269409179	-225.307885742187	339.0619140625	-35.7125755310059	-233.554248046875	333.141271972656	107.356323242187	-319.644677734375	335.923193359375	660.414990234375
[truncated: 59 more columns]

## Sheet: H (2)
	X test symphyse basilaire gauche	Y test symphyse basilaire gauche	Z test symphyse basilaire gauche	X test symphyse basialire droite	Y test symphyse basialire droite	Z test symphyse basialire droite	X me	Y me	Z me	X inflexion alvéolaireG	Y inflexion alvéolaireG	Z inflexion alvéolaireG	X inflexion alvéolaire droite	Y inflexion alvéolaire droite	Z inflexion alvéolaire droite	X II	Y II	Z II	X gonion gauche	Y gonion gauche	Z gonion gauche	X gonion droit	Y gonion droit	Z gonion droit	X condyle sup gauche	Y condyle sup gauche	Z condyle sup gauche	X condyle sup droit	Y condyle sup droit	Z condyle sup droit	X condyle post droit	Y condyle post droit	Z condyle post droit	X condyl post gauche	Y condyl post gauche	Z condyl post gauche	X basilaire gauche	Y basilaire gauche	Z basilaire gauche	X basilaire droit	Y basilaire droit	Z basilaire droit	X 47	Y 47	Z 47	X 43	Y 43	Z 43	X 37
Chemlal yacine	256.323939890061	-259.648943267956	-9.40660641123032	-26.8168092920606	-205.93043885821	6.69167867599007	104.334545898437	-275.47138671875	19.1084518432617	243.161975097656	-279.292309570313	358.313256835938	-35.3185424804687	-252.626696777344	350.493969726563	96.4373718261719	-356.965698242187	350.73076171875	561.8697265625	404.952880859375	399.081005859375	-289.954833984375	457.8203125	368.670166015625	576.78466796875	425.706201171875	1055.4544921875	-368.228295898438	441.159716796875	1018.10478515625	-398.332446289062	483.7787109375	922.4662109375	611.51826171875	447.12314453125	910.6185546875	372.094946289062	-68.7763366699218	112.135083007812	-94.2509338378906	-75.0352294921875	68.7588684082031	-133.604458618164	66.1817108154297	442.654663085937	-8.77385330200195	-295.138879394531	355.074975585938	360.340625
Bautry vincent	166.839599636705	-296.310233832744	25.2519460056401	-105.525489541217	-249.79211764502	-7.70630383616631	45.5166442871094	-299.890771484375	31.6531158447266	200.428875732422	-261.149584960937	352.928698730469	-115.587509155273	-266.780004882812	342.978149414062	38.3385803222656	-342.558178710938	328.398168945312	577.7763671875	479.19111328125	423.593896484375	-442.417041015625	477.67197265625	414.67158203125	557.294384765625	517.429931640625	1043.86064453125	-407.572973632812	519.91357421875	1036.45048828125	-416.565478515625	559.6638671875	947.89921875	580.87978515625	556.44521484375	946.02744140625	284.74794921875	-102.222241210937	32.5986724853516	-223.21787109375	-44.947769165039	55.9827026367187	-225.924914550781	100.352996826171	423.000537109375	-89.4656402587891	-296.226306152344	340.284130859375	325.269873046875
Abadob maxime	215.739784418304	-282.385681465055	29.7401676368023	-39.8233986536821	-204.887346268505	-10.6818212251026	87.0224548339844	-257.09453125	23.6435943603516	217.482080078125	-250.475659179688	349.619055175781	-9.69103382825852	-270.681091308593	313.356518554688	73.0199401855469	-326.192895507813	308.896728515625	621.347509765625	378.395336914063	396.323071289063	-325.501635742187	432.32421875	309.533569335937	634.109716796875	389.497998046875	1017.59150390625	-385.255126953125	472.86494140625	944.79423828125	-382.668896484375	505.960107421875	868.46298828125	613.152490234375	435.732568359375	925.5787109375	363.731982421875	-72.2188293457031	111.667138671875	-138.122277832031	-10.0516891479492	81.207080078125	-162.525579833984	98.2432098388671	437.28564453125	-41.5938674926758	-261.368896484375	327.365295410156	364.282336425781
achemoukh amine	185.6855253053	-217.050756401885	-18.3635296592529	-108.299301725002	-229.1164487795	31.7777606359643	45.3781524658203	-241.025952148438	20.1680679321289	209.165411376953	-229.805725097656	340.190625	-81.779800415039	-216.504699707031	356.102661132812	57.6026550292969	-301.61767578125	345.31611328125	591.916748046875	288.30625	372.054370117187	-364.602514648437	346.763793945312	368.8130859375	665.433251953125	396.344311523438	900.4837890625	-366.386547851563	467.9486328125	912.60517578125	-360.869580078125	467.137890625	843.078515625	643.84296875	403.957397460937	854.44267578125	294.288232421875	-95.5181213378906	60.7105529785156	-183.458032226562	-65.9548278808594	95.0683776855469	-190.998999023438	82.7582946777344	405.105285644531	-60.8528869628906	-245.83935546875	359.272143554687	378.563452148437
Ait lmati Rachid	267.385439327958	-300.683572508102	21.4835389581298	5.48857440281957	-306.746988032084	11.5093654609569	162.439733886719	-315.24873046875	36.6746215820312	297.997778320312	-264.729821777344	342.359619140625	12.4744903564453	-281.830932617187	341.384057617188	163.485778808593	-350.889794921875	326.350146484375	580.284130859375	374.064086914062	274.2724609375	-325.067578125	344.386938476562	298.161181640625	621.396923828125	458.63603515625	910.6267578125	-427.572021484375	392.410668945313	896.271484375	-429.704638671875	435.60791015625	812.290966796875	606.184814453125	506.670068359375	827.1421875	370.866845703125	-131.8798828125	49.6272308349609	-98.052294921875	-134.138757324219	63.2025085449219	-124.329644775391	-29.9157119750977	353.624938964843	37.7428993225098	-306.682299804687	346.829028320312	422.087414550781
Al douri simon	216.289843036592	-339.508452782098	-0.187373203758847	-40.401241441847	-364.438817462666	32.535856264609	97.0353210449219	-353.39375	41.9505676269531	265.164294433594	-294.515832519531	342.834619140625	-18.0062894821166	-303.172827148437	368.230078125	126.510437011718	-384.370654296875	354.74853515625	516.316015625	358.282592773437	167.844201660156	-352.770678710937	280.4828125	201.567541503906	606.6353515625	528.4142578125	807.57021484375	-412.423583984375	473.000048828125	850.04140625	-425.866455078125	467.226904296875	732.773095703125	612.277978515625	529.411767578125	675.6302734375	325.492309570312	-159.987915039062	31.7205047607421	-133.974877929687	-204.432873535156	77.9942749023437	-192.398547363281	39.1871154785156	397.641186523438	12.8536297798157	-341.958544921875	383.249548339844	382.608325195312
Ali mairone	256.441493409875	-243.702856513628	26.0535827829067	-5.34851561569044	-264.925048161637	23.6428274851336	130.736157226563	-264.409716796875	20.3434967041016	272.085485839844	-261.72880859375	336.441040039062	-7.42376670837402	-290.844384765625	341.533703613281	139.138586425781	-356.7080078125	336.035546875	498.682177734375	503.09833984375	304.393115234375	-334.390112304687	460.763330078125	345.407690429687	617.166748046875	545.084912109375	974.4443359375	-390.529711914062	450.47314453125	1042.15224609375	-382.192944335938	511.894873046875	953.4228515625	595.87275390625	586.7814453125	883.3708984375	313.171801757812	-77.6275024414062	46.7548675537109	-94.7842895507813	-93.6789733886719	51.7569946289062	-151.635339355469	60.9986480712891	445.179370117187	19.7284128546715	-328.944274902343	351.73203125	394.903149414063
paillou robert	370.65236889448	-405.617167189032	17.5803546698588	-2.33812022956337	-437.911300530299	40.4726014939052	168.591333007812	-428.38427734375	57.7647888183594	315.064013671875	-291.457885742187	313.632202148437	8.84033925533295	-321.153564453125	350.055895996094	175.584313964844	-378.786376953125	338.827905273438	642.63232421875	361.460034179688	78.9759521484375	-411.96142578125	245.997119140625	94.3095947265625	605.203759765625	538.344384765625	751.482421875	-412.50458984375	469.116943359375	785.04111328125	-443.297509765625	515.983837890625	670.4962890625	647.67939453125	575.51728515625	612.4365234375	407.05419921875	-261.878515625	2.54589290618897	-84.2969665527343	-312.870092773437	23.036572265625	-176.778717041015	-3.83281631469727	318.820666503906	44.6170051574707	-345.893334960938	339.870861816406	408.556274414062
Broniszewski jakub	356.474878113438	-170.492198478468	-4.06758844187856	-16.847944956352	-211.479299525227	2.56632246071096	186.435424804687	-224.714453125	31.5294403076172	307.440844726562	-184.683319091796	314.471826171875	48.2167053222656	-237.5267578125	316.505725097656	184.446252441406	-284.378662109375	306.285107421875	562.980322265625	520.638720703125	232.022021484375	-332.38447265625	411.96923828125	233.52705078125	626.5375	539.04638671875	890.8365234375	-346.316870117187	456.2857421875	927.7208984375	-368.04404296875	479.439794921875	806.731982421875	667.267431640625	560.5970703125	770.46416015625	408.096728515625	-18.4217346191406	37.6346405029297	-95.5705688476562	-67.4291442871094	35.6773651123047	-103.903149414062	80.4264953613281	404.785766601562	71.9873291015625	-273.487231445312	316.657885742187	398.436401367187
debart joani	321.958459467277	-345.71037039189	18.9551905836859	-91.6829036166037	-350.410378995168	19.2007704015383	104.506677246094	-361.042724609375	51.0049407958984	282.422106933594	-242.730969238281	321.118347167968	-58.6006942749023	-232.327416992187	318.717541503906	114.34404296875	-324.312744140625	322.440356445312	622.534326171875	447.376611328125	202.172790527343	-389.872875976563	424.477783203125	191.534924316406	690.083740234375	508.66552734375	899.22138671875	-423.380126953125	520.951611328125	875.2908203125	-436.878662109375	537.556201171875	785.614794921875	716.6365234375	515.7734375	806.750146484375	417.480224609375	-125.635876464844	32.7155426025391	-141.722229003906	-192.176647949219	19.7168304443359	-197.971032714844	111.14453125	336.094653320312	-27.0838123321533	-269.230322265625	332.764855957031	429.765112304687
ferreira da silva carlos abel	219.446757965019	-257.344311986658	-6.73796357552443	-109.551785478294	-226.384559120982	23.1438788291238	90.0155517578125	-275.111743164062	32.7525604248047	213.470831298828	-264.936743164062	406.013879394531	-101.146505737305	-268.928894042968	405.292065429688	62.7510986328125	-367.178540039063	363.994848632812	559.593212890625	415.07744140625	376.685620117188	-432.3009765625	401.093188476562	399.451513671875	620.859326171875	464.16591796875	1033.7880859375	-445.49912109375	487.233447265625	1072.66201171875	-480.8466796875	499.15966796875	961.34453125	638.676416015625	470.002294921875	923.817578125	315.953540039062	-70.2367065429687	78.56259765625	-196.573913574218	-60.6381530761718	108.172229003906	-212.466363525391	72.3360748291015	455.588818359375	-71.5996765136719	-312.512036132813	404.632092285156	344.803308105469
stehlin franck	303.655756244331	-213.899449697461	3.34809172760575	51.0518599809378	-217.140598977009	-2.44665631280737	195.167651367187	-225.320947265625	11.4392402648926	325.577905273438	-262.462145996094	362.840161132813	24.6211311340332	-267.278845214844	356.443029785156	182.129370117188	-365.557983398437	343.876440429687	637.4962890625	509.48115234375	426.290234375	-328.745043945312	489.302734375	397.455517578125	688.730126953125	525.76533203125	1028.71435546875	-402.675073242188	513.012744140625	1025.1625	-388.771435546875	529.025830078125	928.18212890625	679.214013671875	545.10791015625	951.45732421875	399.772094726562	-35.5181701660156	65.4818359375	-53.7317565917969	-40.4567108154296	67.8196044921875	-116.851431274414	46.4962692260742	404.752893066406	50.1441070556641	-305.112927246094	361.943029785156	431.804638671875
belarbi mohamed	256.9583879158	-239.053233835304	5.64426427063768	-17.8707427278821	-235.815155667948	-16.7169629555271	132.233410644531	-260.663159179688	24.4340240478516	256.271020507813	-252.675305175781	346.226623535156	-25.9957840919495	-245.018664550781	332.986474609375	115.248205566406	-318.712060546875	312.380004882812	603.533447265625	443.8466796875	287.235522460937	-366.824926757812	435.0125	265.199072265625	675.008984375	486.3041015625	928.02939453125	-424.665087890625	467.81728515625	938.7921875	-410.699462890625	524.369775390625	836.9748046875	666.875	504.95693359375	812.9796875	377.031323242188	-59.5314453125	69.1674926757812	-148.619384765625	-20.5791244506835	51.11044921875	-147.670458984375	72.7873413085938	379.134167480469	-2.37104110717773	-278.781457519531	340.704248046875	395.451989746094
boberiether romain	222.732832906138	-233.740785444166	17.1023477602271	-31.8196171833043	-209.137150849245	-10.6273527872383	83.1399291992188	-237.99921875	16.7660537719727	226.03189086914	-221.219738769531	329.106713867188	-64.2986785888672	-191.674621582031	330.626196289062	80.7569274902343	-301.897021484375	314.344775390625	606.381494140625	458.66435546875	453.599169921875	-329.296215820313	515.44404296875	367.507543945312	663.613671875	407.901123046875	1045.927734375	-430.7892578125	425.628466796875	1041.37744140625	-424.159423828125	480.745947265625	948.23046875	677.99228515625	434.41103515625	949.68056640625	351.897485351563	-47.0705047607422	84.1336364746093	-138.722814941406	-34.2643524169922	59.7523803710937	-199.908428955078	142.845837402344	470.574755859375	-42.1455368041992	-227.961413574219	331.856652832031	383.974035644531
casper jeremy	323.206926207106	-436.439795199877	51.6165059594088	65.394945132086	-431.97873490932	26.4591704227973	202.341625976563	-440.83037109375	56.8167175292969	346.383239746093	-270.564526367188	303.186340332031	49.551040649414	-299.425964355468	324.986340332031	207.29853515625	-374.923168945313	334.851196289062	642.211279296875	367.561181640625	158.340124511719	-356.20712890625	271.996826171875	133.688952636719	611.43232421875	566.6865234375	859.02568359375	-382.067016601562	493.563330078125	805.97451171875	-394.158471679688	475.8189453125	661.894091796875	637.0015625	585.465087890625	742.02060546875	446.65654296875	-207.159838867187	10.587198638916	-63.1028869628906	-274.49052734375	28.9717071533203	-121.529318237305	17.6752004623413	309.969616699219	83.4751190185547	-327.93837890625	316.549194335937	443.931433105469
ait kaddour rachid	305.344687571774	-223.972096742429	18.3097417937734	18.5731339375406	-243.524458118963	6.26446223860717	158.673706054687	-265.626318359375	38.9181427001953	299.85546875	-230.993041992187	340.350805664062	-3.54996719360352	-247.300537109375	341.279467773437	157.242211914062	-334.840991210937	302.524365234375	581.059619140625	448.3607421875	302.267993164062	-355.558349609375	358.191015625	281.268212890625	642.423095703125	506.953076171875	913.3455078125	-350.986840820313	466.673779296875	943.0689453125	-375.743896484375	476.3185546875	844.738671875	639.186767578125	539.491796875	816.12119140625	374.991088867187	-58.3298645019531	52.5127868652343	-97.1393920898438	-84.7126037597656	67.8475158691406	-157.023846435547	55.2565856933594	401.642932128906	24.588800239563	-275.900329589843	334.1169921875	410.728356933594
alary fabien	241.976030969501	-182.825422757091	-10.1346918685427	-76.7608623058853	-183.649528728468	21.8657467585534	116.962219238281	-203.273913574219	24.3848922729492	255.38076171875	-186.645721435546	351.722509765625	-25.2609384536743	-195.090661621094	364.05146484375	118.104711914063	-275.94736328125	339.565795898437	589.944091796875	469.6583984375	381.567724609375	-413.270068359375	443.94658203125	430.24462890625	603.38486328125	485.79541015625	1046.65029296875	-390.14560546875	436.871435546875	1052.99111328125	-402.7787109375	487.139501953125	924.57138671875	637.146630859375	506.868701171875	916.07099609375	338.696459960937	22.5632904052734	71.6990051269531	-156.306018066406	-30.931689453125	88.7136108398438	-166.034362792968	132.407971191406	476.98447265625	-1.72447738647461	-225.161755371094	359.432629394531	362.459143066406
alloula karim	277.543462079093	-126.689147755473	1.06561908206265	-38.5662006570742	-143.469217266509	19.3309219078622	117.940405273438	-145.055859375	17.2740051269531	263.830358886719	-203.089331054688	333.007263183593	-9.45810050964355	-209.085791015625	339.325402832031	124.414575195312	-281.270556640625	318.14111328125	584.959912109375	424.322998046875	460.487841796875	-339.224975585937	398.473852539062	463.206298828125	699.509912109375	452.763134765625	921.2140625	-395.546826171875	428.59375	962.39033203125	-393.441918945313	426.926806640625	874.47314453125	689.47099609375	442.905712890625	853.11162109375	349.4541015625	21.0226028442383	78.3016357421875	-126.183837890625	15.3671340942382	91.7735290527343	-137.808203125	91.3469635009766	470.78837890625	5.33238983154296	-242.8916015625	338.83232421875	389.197863769531
alves dos reis albino rafael	329.417258286971	-353.322514127976	-0.684434038215771	23.5361781810054	-344.518596806791	-17.8077941417442	170.289294433594	-380.989013671875	29.68955078125	280.140625	-282.447875976562	343.946411132812	-14.6718265533447	-288.017712402344	364.517004394531	135.669165039063	-379.842993164062	338.3201171875	644.149169921875	308.8630859375	336.573803710938	-294.979907226562	359.114453125	352.43935546875	649.261279296875	503.91640625	974.56767578125	-390.71962890625	577.62236328125	975.6037109375	-383.287426757813	538.394287109375	840.99267578125	664.7955078125	497.3009765625	885.11494140625	409.627099609375	-174.034094238281	72.9620239257813	-73.8098449707031	-154.858679199219	65.0463989257812	-137.830383300781	59.9360229492188	427.152905273438	11.6117027282715	-324.927819824219	358.522399902343	438.327648925781
Arnaud minisclou	247.737761560907	-227.592842996524	7.06432714963611	-25.1362099842773	-233.043774521684	17.2237034068256	138.443432617188	-246.462548828125	20.545344543457	253.115380859375	-227.326550292969	304.885217285156	-18.8101988554001	-210.454718017578	327.087023925781	117.333093261719	-286.895166015625	286.502319335937	604.505859375	384.772924804687	311.559350585938	-398.611499023437	357.438134765625	325.438330078125	609.5271484375	407.00322265625	958.02568359375	-398.768041992187	412.8400390625	970.5384765625	-420.566552734375	449.31904296875	896.8849609375	634.05556640625	454.949853515625	886.65439453125	333.071508789062	-67.2673522949219	41.6982727050781	-117.365380859375	-81.4828063964844	63.1859497070312	-160.311279296875	98.3231414794922	411.900244140625	5.00192260742187	-245.984143066406	328.162707519531	400.303552246094
arnolin jean marc	282.884277753271	-139.626874390889	8.57745863782207	-50.6068051342472	-113.805926015318	1.95490826706425	115.911218261719	-139.053002929687	15.9292816162109	267.289733886718	-204.598962402344	306.75615234375	-28.6832748413086	-194.313916015625	317.549853515625	118.069287109375	-292.553857421875	286.375219726562	619.6689453125	471.954248046875	301.329809570312	-327.253833007812	551.032275390625	278.551123046875	617.806103515625	490.982958984375	977.4595703125	-381.364501953125	468.30947265625	944.04951171875	-416.401953125	551.8484375	864.84375	650.34375	541.4275390625	887.30634765625	344.48037109375	-26.4385101318359	56.2599975585938	-119.534362792968	28.7981048583984	55.1757263183594	-162.949035644531	171.286853027344	369.312231445312	-1.08274765014648	-220.644818115234	294.6734375	402.461962890625
assiti maroni	219.367663346884	-207.525540951928	-1.58659529969079	-84.2068484821356	-216.017037471162	28.4961296777857	66.5859802246094	-223.08359375	17.2441787719726	232.185437011719	-286.564880371093	321.017163085938	-99.6229827880859	-266.569287109375	320.600769042968	66.7708251953125	-380.946557617188	312.952465820313	522.7986328125	471.417724609375	255.323901367187	-318.786279296875	521.278125	278.756982421875	611.398779296875	506.92822265625	837.23974609375	-366.826928710938	556.815380859375	830.88427734375	-369.525170898438	581.74658203125	742.9912109375	599.403466796875	528.45419921875	743.714794921875	275.517309570312	-92.7569213867187	26.1454254150391	-123.775329589843	-66.084423828125	30.7143615722656	-176.697113037109	90.9240631103516	372.770361328125	-68.6591156005859	-312.022766113281	325.182971191406	352.561853027344
ayachi abdelmalek	367.136172317804	-207.198879501959	22.1432422163111	143.299713197234	-241.446351632944	8.64796076128585	257.157690429687	-227.50126953125	16.7390655517578	391.69970703125	-186.695062255859	320.856494140625	140.078729248047	-266.054150390625	327.002722167969	290.488305664063	-299.1359375	311.638208007813	616.8466796875	414.06298828125	327.527563476562	-345.6919921875	248.547973632812	340.9984375	622.103955078125	508.3099609375	907.7880859375	-386.888940429688	312.552392578125	920.65205078125	-394.998681640625	358.591479492187	814.361767578125	619.094384765625	549.359130859375	827.94267578125	423.982861328125	-36.4422027587891	57.7091064453125	23.0355987548828	-121.238671875	53.6212707519531	-79.89326171875	-0.825573348999023	338.689428710937	163.429089355469	-285.604724121094	329.711474609375	469.12783203125
badie fabien	272.463871266394	-204.862075490584	16.4621150642769	36.4775741629871	-205.451561499621	3.25969136798482	150.781103515625	-207.521533203125	11.0053611755371	280.442602539062	-180.021643066406	296.043872070312	-2.48482284545898	-172.175360107422	288.207971191406	136.913415527344	-269.560107421875	293.759838867188	587.90322265625	410.07021484375	247.191552734375	-333.681762695312	422.446875	256.116967773438	628.678857421875	506.975439453125	886.951171875	-364.158715820313	494.816650390625	898.57236328125	-389.201049804687	533.058154296875	788.879296875	638.7875	535.67236328125	785.554345703125	355.763745117188	-28.7097473144531	49.6365356445312	-62.67607421875	-30.3477172851562	38.3091033935547	-129.573217773438	147.342156982422	373.673803710937	23.7549230575562	-211.6267578125	298.574377441406	401.35908203125
commenge clement	195.473522803516	-253.282816416259	-12.7439797697385	-97.7262519126656	-252.275704698557	32.5293731992906	25.0252624511719	-271.218408203125	32.7270141601563	199.24892578125	-225.864196777343	289.109509277344	-92.2379974365234	-205.840368652344	307.364172363281	40.1291137695313	-290.535498046875	291.054028320313	583.02568359375	279.972290039062	261.237670898437	-432.160693359375	308.30693359375	279.674340820313	593.352783203125	440.0953125	768.226513671875	-413.84638671875	488.515625	760.702587890625	-401.106225585938	479.21474609375	675.635009765625	606.1232421875	444.12900390625	693.205615234375	305.290966796875	-104.545581054688	45.3298553466797	-209.193212890625	-53.9793395996093	84.5096740722656	-215.170776367187	125.946789550781	382.934497070312	-80.8443603515625	-241.178649902343	310.104956054687	331.640466308594
aera pascal	226.746477320593	-315.236334523313	23.5970996321595	-30.9600163158903	-289.470425629735	7.85436534836784	73.1701843261719	-301.643798828125	18.314289855957	230.871472167969	-281.342443847656	358.073413085937	-48.8374572753906	-211.527459716797	353.046606445312	77.3064880371093	-327.783911132812	347.029467773437	655.81337890625	336.8484375	335.283081054687	-411.344189453125	357.285009765625	254.420483398438	644.716162109375	428.972607421875	936.1888671875	-435.046728515625	486.728564453125	890.46806640625	-417.145556640625	517.6470703125	786.554541015625	640.032861328125	442.961328125	807.082763671875	316.915258789062	-188.037414550781	38.1844177246093	-143.915209960937	-105.265661621094	44.2840698242187	-188.343505859375	73.6856140136719	378.091674804687	-33.9893535614014	-247.870556640625	353.129577636718	383.4603515625
agoumadz mourad	360.271456846774	-368.6456375523	27.011869210271	2.19393300661622	-395.281707907833	11.7527246093489	177.351489257812	-394.931591796875	33.2732238769531	310.517797851562	-298.003234863281	399.067602539062	12.7000331878662	-310.095703125	381.006018066406	165.241967773437	-399.163232421875	374.330102539063	595.02314453125	413.3734375	368.392626953125	-379.089184570313	337.817358398437	315.614819335938	574.13515625	507.643310546875	954.43720703125	-419.314501953125	465.237060546875	982.68896484375	-436.764208984375	490.162451171875	870.58681640625	594.015380859375	546.74775390625	857.48193359375	436.536474609375	-189.477770996094	53.3528198242187	-118.599755859375	-189.037829589844	40.9807495117187	-146.528228759765	-11.4216382980347	400.974841308594	39.1138526916504	-341.284619140625	399.4556640625	404.995324707031
adranzognala hugues	269.993853761803	-313.829694828414	16.470216737908	-116.913597917481	-316.9599214517	18.5806077117669	70.2786987304687	-339.638940429688	29.9558990478516	222.051086425781	-325.815747070313	331.850134277344	-82.4741668701171	-331.65009765625	356.33388671875	74.8686889648438	-397.605883789062	330.558666992188	597.307568359375	466.034130859375	255.5337890625	-424.20087890625	448.558349609375	209.249560546875	604.123095703125	531.7556640625	891.92705078125	-401.67578125	569.090478515625	878.535546875	-406.916845703125	591.974755859375	777.363720703125	593.392822265625	570.82431640625	781.815576171875	334.227734375	-168.66005859375	19.7407852172852	-191.535925292969	-121.672229003906	27.7706207275391	-195.307159423828	5.36439361572266	371.064392089843	-54.2266357421875	-349.631225585937	342.119714355469	346.268994140625
ahlil hicham	430.330033028405	-284.374898316934	-9.99912790755068	86.6142505057597	-327.610032370429	21.4256323424204	272.28349609375	-340.313793945313	30.3430267333984	405.897473144531	-223.916882324219	381.670031738281	141.388708496094	-288.849914550781	377.602978515625	295.588793945312	-348.73544921875	352.65205078125	590.656689453125	422.800439453125	216.013720703125	-323.703833007812	208.033251953125	247.5615234375	610.371923828125	567.073681640625	819.50966796875	-407.495434570313	352.4986328125	842.82158203125	-398.558862304688	341.982690429688	758.283447265625	619.714599609375	561.830517578125	736.134423828125	475.2755859375	-87.58740234375	41.1603637695313	8.25857315063477	-210.851196289062	59.113916015625	-51.6333045959472	3.28138732910156	391.604577636719	167.557354736328	-328.417980957031	385.619555664062	427.921215820313
akbaba bulent	268.979635109473	-270.526672807509	7.82553869117372	-43.2428876032734	-276.916861114443	-2.80913582810999	127.343701171875	-283.164599609375	18.0210235595703	261.626281738281	-246.74052734375	342.843676757812	-35.7125755310059	-233.554248046875	333.141271972656	107.356323242187	-319.644677734375	335.923193359375	660.414990234375	360.891259765625	272.915258789062	-404.767553710937	339.42802734375	260.714208984375	611.112841796875	499.281689453125	915.61298828125	-434.67919921875	505.204736328125	917.284375	-449.008447265625	541.694287109375	833.41787109375	642.684130859375	530.242138671875	839.4220703125	368.98828125	-94.0749206542968	60.5151489257812	-148.68935546875	-69.7346374511719	41.026123046875	-198.45537109375	70.3745239257812	375.569799804687	-6.28757553100586	-267.374865722656	343.160791015625	391.866174316406
[truncated: 5 more columns]

## Sheet: F
	X test symphyse basilaire gauche	Y test symphyse basilaire gauche	Z test symphyse basilaire gauche	X test symphyse basialire droite	Y test symphyse basialire droite	Z test symphyse basialire droite	X tangeante basilaire G2	Y tangeante basilaire G2	Z tangeante basilaire G2	X tangante basilaire G1	Y tangante basilaire G1	Z tangante basilaire G1	X tangante basilaire D2	Y tangante basilaire D2	Z tangante basilaire D2	X tangante basilaire D1	Y tangante basilaire D1	Z tangante basilaire D1	X synphyse basilaire g	Y synphyse basilaire g	Z synphyse basilaire g	X symphyse basilaire d	Y symphyse basilaire d	Z symphyse basilaire d	X me	Y me	Z me	X inflexion alvéolaireG	Y inflexion alvéolaireG	Z inflexion alvéolaireG	X inflexion alvéolaire vestibulaire gauche	Y inflexion alvéolaire vestibulaire gauche	Z inflexion alvéolaire vestibulaire gauche	X inflexion alvéolaire vestibulaire droite	Y inflexion alvéolaire vestibulaire droite	Z inflexion alvéolaire vestibulaire droite	X inflexion alvéolaire linguale gauche	Y inflexion alvéolaire linguale gauche	Z inflexion alvéolaire linguale gauche	X inflexion alvéolaire linguale droite	Y inflexion alvéolaire linguale droite	Z inflexion alvéolaire linguale droite	X inflexion alvéolaire droite	Y inflexion alvéolaire droite	Z inflexion alvéolaire droite	X II	Y II	Z II	X gonion gauche
dupouy marion	260.876	-282.364	6.44466	-27.4594	-285.448	23.4502	420.163	-88.3642	80.0802	347.857	-172.542	38.7951	-99.523	-194.856	44.0878	-179.758	-94.8648	70.5143	196.344	-289.851	24.3949	14.6789	-286.929	26.138	107.111	-287.892	17.0259	257.71	-214.387	281.101	271.261	-231.415	278.345	-73.3888	-219.823	297.977	244.16	-197.359	283.857	-27.0482	-190.669	291.172	-50.2185	-205.246	294.575	107.41	-309.801	283.005	593.765
gonella lydie	161.878	-202.411	6.80765	-124.083	-208.948	4.20801	299.339	-53.5517	67.4664	235.641	-122.134	38.6513	-182.838	-130.729	60.0272	-245.962	-58.8235	135.661	119.567	-205.913	9.70712	-41.2469	-216.349	14.7499	42.0229	-223.052	20.2187	173.029	-186.535	164.923	185.584	-177.362	69.094	-89.5335	-220.846	247.353	160.474	-195.708	260.753	-59.8898	-193.827	265.751	-74.7116	-207.337	256.552	61.7462	-281.387	235.742	476.986
amri ines	218.68	-201.309	-5.70192	-60.6082	-179.242	2.50874	356.012	-49.8997	94.9322	302.364	-103.787	48.4968	-121.644	-85.1742	36.5256	-174.678	-13.4901	80.5433	136.913	-208.201	14.0747	-0.945831	-195.607	17.9081	69.6755	-241.717	30.2745	217.137	-229.278	283.437	231.442	-240.971	279.785	-71.1275	-223.612	269.513	202.832	-217.585	287.089	-37.0262	-202.973	279.213	-54.0768	-213.292	274.363	81.3197	-296.617	262.982	548.937
langdon josephine	342.416	-140.997	13.0303	110.022	-190.806	-4.9719	454.82	48.7775	117.161	407.013	-32.3398	73.2547	1.44197	-106.529	40.9078	-66.9646	-58.2822	80.3892	260.73	-161.539	11.4451	155.949	-188.8	10.7583	221.289	-185.686	28.8099	344.231	-168.788	312.178	329.51	-164.342	321.004	53.9177	-216.43	299.466	358.952	-173.234	303.351	76.8244	-193.317	317.525	65.3711	-204.873	308.495	224.843	-257.624	297.639	594.513
horiot nadege	137.875	-337.452	2.09185	-88.1733	-301.707	40.8118	225.974	-270.515	35.1466	332.649	-190.619	78.5067	-161.83	-188.426	85.3934	-231.417	-77.6412	90.5458	130.534	-337.339	4.65188	-51.8865	-305.447	2.105	30.722	-359.07	49.4692	195.554	-254.434	262.973	208.007	-274.375	260.231	-93.8388	-246.326	263.221	183.101	-234.493	265.716	-51.9023	-216.067	259.815	-72.8706	-231.196	261.518	54.3541	-288.829	239.054	588.09
bouregaa cherifa	243.372	-52.368	1.52322	39.5059	-16.5285	-15.8271	389.853	39.2558	115.026	342.21	18.6415	66.063	-21.6552	60.6893	39.5171	-81.4093	107.74	98.0173	195.701	-77.3258	21.1013	91.8029	-53.5567	4.95042	162.601	-61.0261	6.47284	255.826	-131.757	278.243	265.318	-140.418	272.135	-30.0155	-114.056	263.118	246.334	-123.095	284.35	-7.39264	-98.0249	276.666	-18.7041	-106.04	269.892	114.263	-193.279	219.802	566.467
abadie solange	235.232	-245.754	8.3983	11.4695	-257.18	9.26947	324.932	-154.183	59.0841	371.456	-105.563	83.2771	-69.3981	-164.998	50.5185	-137.06	-85.9076	79.3244	160.543	-247.36	3.7055	70.0856	-251.849	2.95946	114.104	-261.054	14.6723	251.719	-250.904	293.551	272.515	-269.119	291.099	-44.596	-247.791	278.559	230.923	-232.688	296.003	-9.12837	-224.085	289.745	-26.8622	-235.938	284.152	116.306	-315.396	270.757	518.437
abat christiane	326.001	-74.9596	3.04494	94.2888	-100.123	25.0924	406.822	33.198	83.414	473.396	114.54	158.864	-16.7814	5.37611	109.01	-99.0599	92.9954	155.817	282.802	-85.3905	12.0518	139.846	-87.4759	5.87598	215.126	-109.44	23.5294	342.457	-144.855	268.123	363.543	-148.372	256.718	55.031	-212.164	284.492	321.371	-141.339	279.528	91.2358	-162.261	268.835	73.1334	-187.213	276.664	215.93	-218.549	244.565	633.505
makkar soraya	271.631	-314.61	50.2468	54.649	-305.335	59.6259	394.761	-130.152	18.7993	343.519	-206.611	34.4476	-3.20947	-216.12	49.3578	-67.9045	-119.261	28.4956	190.986	-312.624	46.7421	125.179	-310.11	48.8513	151.87	-319.854	52.2486	292.697	-197.635	276.313	304.861	-224.618	261.858	15.9693	-205.142	269.524	280.533	-170.652	290.767	60.5946	-173.186	277.834	38.2819	-189.164	273.679	159.68	-259.207	261.067	620.952
karelle aline	8.18945	-105.801	3.60243	-281.151	-59.036	15.9144	138.662	25.5736	102.111	72.599	-38.7364	49.1478	-295.042	-31.3675	70.2551	-360.835	-46.3672	280.635	-54.3555	-106.119	10.2461	-162.611	-98.674	11.5459	-110.559	-105.715	8.03235	43.0534	-206.08	310.796	56.5984	-202.076	282.727	-280.927	-193.084	300.042	29.5083	-210.085	338.866	-255.883	-203.372	342.843	-268.405	-198.228	321.443	-110.388	-257.467	270.3	287.37
allaoui aicha	245.499	-303.369	33.1317	2.27337	-296.173	44.3632	393.609	-103.825	64.8295	330.345	-189.908	56.7919	-71.5221	-219.225	88.0373	-153.811	-128.119	118.869	172.958	-298.678	22.6526	48.4752	-293.141	26.8771	137.095	-304.746	26.6845	279.228	-231.498	317.544	294.905	-244.049	314.157	-21.0906	-270.578	361.676	263.551	-218.947	320.931	6.83801	-244.44	340.359	-7.1263	-257.509	351.018	138.459	-312.229	304.298	528.167
banoum eveline	225.955	-212.724	1.46559	-58.7991	-179.327	8.72463	304.601	-107.515	58.771	367.61	-25.3368	109.992	-135.125	-83.7983	63.3076	-194.095	-6.90735	101.313	142.974	-204.478	6.27207	37.6069	-189.596	4.54545	108.618	-234.945	28.3736	224.246	-246.07	339.526	238.996	-258.221	333.773	-67.1299	-262.737	321.848	209.496	-233.919	345.278	-38.0415	-248.006	336.152	-52.5857	-255.371	329	86.603	-333.169	325.116	545.929
belhadi fatima	49.6037	-852.748	-2.17955	-165.347	-851.101	-3.65148	175.236	-755.161	95.0098	105.381	-807.053	38.9933	-232.618	-782.158	49.9336	-316.93	-707.279	129.218	-7.86222	-857.896	2.61831	-105.379	-859.578	4.52795	-25.6769	-876.956	12.2809	87.3354	-924.321	316.257	103.282	-937.197	308.456	-220.654	-928.152	317.927	71.3889	-911.445	324.058	-181.814	-896.003	322.52	-201.234	-912.077	320.224	-62.1192	-981.265	296.285	406.705
belkaid malika	225.611	-251.209	3.83087	-77.522	-233.785	-5.33398	310.017	-152.012	58.8283	380.634	-70.349	107.489	-161.005	-134.037	68.3769	-221.072	-67.3252	126.311	112.656	-248.268	5.02981	33.9951	-245.012	3.71833	93.3173	-266.208	18.5831	229.481	-238.305	307.101	249.223	-247.662	296.314	-86.3877	-238.503	323.066	209.74	-228.949	317.887	-47.6085	-221.33	330.792	-66.9981	-229.917	326.929	79.7964	-311.362	282.22	549.162
belkouch bouchra	232.983	-78.4273	5.52581	-27.5484	-72.5407	-5.17641	299.667	-5.27328	65.3126	359.297	62.3622	115.933	-110.174	16.3123	75.1914	-171.545	76.6065	140.428	151.162	-77.3565	2.26318	46.289	-79.1095	2.19781	124.525	-103.648	11.4737	242.529	-152.677	318.09	258.651	-164.247	311.62	-64.2285	-157.271	319.645	226.407	-141.108	324.561	-23.3923	-124.428	319.415	-43.8104	-140.849	319.53	96.008	-214.341	285.539	556.246
betka gretel	208.806	-273.617	13.0016	5.91983	-283.712	22.8865	282.409	-182.478	54.3221	350.657	-98.0544	92.8209	-76.6402	-199.571	57.6132	-151.895	-119.793	77.64	175.04	-274.826	12.6858	54.9283	-278.804	10.8539	126.609	-295.049	31.9254	244.106	-239.801	300.92	263.919	-255.505	295.807	-46.5411	-274.027	283.453	224.293	-224.097	306.032	-0.845573	-248.322	302.831	-23.6933	-261.174	293.142	117.301	-334.333	279.046	488.704
fernandez anne marie	193.158	-229.659	4.29257	-15.5888	-223.74	11.9118	353.853	-90.0577	66.4514	275.744	-155.662	31.536	-83.4418	-149.228	50.7929	-149.459	-77.8347	90.4016	124.255	-231.3	13.8337	58.8609	-228.27	13.8044	109.634	-240.935	23.7312	255.484	-181.932	295.092	266.493	-194.905	293.82	-53.2644	-186.623	322.73	244.476	-168.958	296.363	-24.5622	-162.181	307.734	-38.9133	-174.402	315.232	101.664	-226.647	257.638	601.644
DI DIO anna	311.548	-139.562	-142.643	24.8077	-121.003	-184.495	369.026	-15.2268	-131.042	412.324	76.4926	-131.549	-64.927	-15.9187	-153.78	-136.439	65.0134	-124.632	212.294	-134.423	-163.076	86.6235	-127.32	-173.29	164.342	-138.677	-157.919	306.85	-103.288	115.649	317.543	-111.882	109.393	-3.99369	-137.951	93.7254	296.157	-94.694	121.906	30.161	-104.286	109.175	13.0836	-121.118	101.45	164.601	-183.481	93.729	515.266
GUIONNET julie	243.452	-103.284	-149.653	48.4608	-105.702	-161.829	313.714	11.9653	-128.263	371.255	104.742	-99.2624	-35.9452	-43.293	-118.777	-117.945	8.01237	-68.4914	194.093	-108.916	-140.308	110.549	-112.434	-147.507	171.489	-117.698	-136.95	314.511	-74.9222	80.5871	332.97	-85.4605	71.7048	23.9724	-136.649	86.4747	296.053	-64.3839	89.4694	45.4251	-105.029	98.3422	34.6988	-120.839	92.4084	187.467	-170.121	62.8416	481.753
boyer taille	142.279	-325.408	-289.677	-95.0301	-290.279	-276.578	218.684	-253.454	-275.609	297.015	-181.661	-251.585	-147.641	-202.829	-250.201	-207.524	-100.181	-229.232	132.918	-326.388	-280.644	-43.1432	-296.947	-283.78	45.517	-326.893	-272.204	175.866	-273.559	-26.1396	194.202	-289.024	-30.5129	-120.482	-247.889	1.06497	157.53	-258.094	-21.7663	-76.1446	-223.123	-18.3619	-98.3133	-235.506	-8.64847	27.1839	-346.997	-32.233	511.918
TOLOMEO VERONICA	212.992	-81.9815	-332.855	-46.8521	-77.7564	-327.082	279.811	11.1969	-285.198	340.686	90.7407	-233.159	-124.308	13.9441	-243.235	-180.491	77.3398	-179.516	131.724	-86.1196	-323.337	43.2463	-84.0583	-323.161	89.2295	-100.362	-314.173	217.889	-114.892	2.51792	238.496	-122.06	-6.07974	-50.9823	-120.287	17.1219	197.283	-107.724	11.1156	-18.418	-101.278	26.8819	-34.7002	-110.782	22.0019	96.7899	-186.587	4.97535	512.846
AMARI KARIMA	215.87	-65.734	-297.276	-12.0175	-57.1637	-266.018	268.124	-18.2195	-251.594	333.388	46.5392	-200.914	-77.2475	30.971	-204.256	-136.931	117.749	-167.175	158.156	-58.3809	-298.495	41.2416	-51.9914	-290.399	124.05	-66.8953	-292.498	222.142	-158.934	10.8727	239.752	-172.54	4.74126	-40.3112	-150.52	-5.10417	204.533	-145.329	17.0042	5.29284	-136.999	1.9868	-17.5092	-143.76	-1.55869	96.4936	-228.872	-23.2893	606.603
SIMONATO MATHILDE	264.269	-33.5849	-161.701	-20.3219	-76.666	-154.317	381.744	130.965	-46.5647	323.58	55.6047	-108.367	-106.12	-12.6539	-109.208	-171.101	32.38	-69.4324	174.714	-56.0335	-149.446	58.779	-71.3684	-148.204	115.95	-63.4725	-152.75	260.89	-89.3117	125.575	278.22	-98.3358	119.891	-18.2426	-152.314	127.06	243.56	-80.2876	131.259	14.0752	-108.823	142.176	-2.08372	-130.569	134.618	133.955	-161.556	106.863	449.385
SKOUNDRI TAOUS	310.273	-137.335	-180.651	66.6388	-147.874	-146.472	380.387	-17.3807	-123.797	412.837	38.3338	-97.7003	-10.0124	-84.672	-111.111	-104.766	-5.44237	-73.1432	170.429	-142.445	-163.835	104.338	-145	-155.632	204.889	-148.776	-154.179	331.125	-85.8588	136.983	351.222	-97.7298	135.034	52.8845	-158.325	134.088	311.029	-73.9879	138.932	74.6001	-130.437	140.425	63.7423	-144.381	137.256	215.306	-193.258	126.233	512.136
ZEEGERS LISIANE	206.841	-203.885	-233.488	-56.0102	-200.208	-228.046	273.281	-119.895	-214.325	343.904	-33.1703	-186.563	-133.9	-71.3668	-204.116	-189.685	20.0063	-182.561	150.103	-205.198	-225.509	-5.01263	-202.492	-222.8	88.7052	-211.713	-219.987	227.349	-137.848	58.2402	245.494	-147.56	56.5093	-63.6692	-130.313	62.317	209.205	-128.136	59.971	-9.6582	-95.6554	51.6945	-36.6637	-112.984	57.0057	91.694	-211.835	46.72	541.03
NOEL CECILE	282.15	-128.577	-157.389	33.9195	-138.62	-132.3	441.608	49.7795	-57.8748	370.496	-26.6971	-106.69	-53.9868	-32.5683	-82.182	-125.362	56.1137	-49.4689	219.122	-135.212	-145.958	102.266	-135.201	-143.484	161.313	-145.735	-130.607	284.12	-112.588	145.19	305.446	-116.421	137.562	-2.70394	-99.4705	140.003	262.795	-108.756	152.818	41.8222	-83.7794	150.992	19.5591	-91.625	145.498	139.379	-176.521	123.559	618.537
OVERLACK GAELLE	241.664	-155.609	-280.22	6.28991	-159.917	-288.49	394.548	69.7815	-193.506	321.139	-35.79	-245.319	-100.415	-25.305	-245.385	-187.479	81.964	-205.924	187.311	-163.61	-265.468	72.7073	-162.838	-276.524	138.265	-175.434	-253.436	267.48	-128.534	49.9146	289.152	-134.202	45.2874	-34.5313	-176.866	44.4084	245.809	-122.867	54.5419	10.4396	-144.27	57.4169	-12.0459	-160.568	50.9127	123.857	-248.549	40.7012	571.953
TORRES CLAIRE	177.202	-74.4528	-273.641	-63.9215	-19.5161	-225.378	341.541	76.6075	-182.833	271.736	16.6066	-228.341	-113.674	41.3707	-183.568	-177.74	122.162	-132.691	75.1384	-56.808	-245.273	2.98656	-36.5779	-236.199	90.0878	-66.7615	-237.285	223.427	-128.975	9.884	235.63	-139.273	-15.7263	-57.2182	-117.711	10.2753	211.225	-118.677	35.4943	-11.3954	-85.5066	30.7564	-34.3068	-101.609	20.5159	80.0981	-187.123	-1.46733	576.563
VAN REMOORTHERE MORGANE	182.912	-192.831	-217.161	7.48765	-179.66	-219.137	328.969	-14.3212	-189.623	249.76	-110.451	-216.179	-54.3071	-96.3417	-207.196	-143.069	18.5144	-180.295	158.266	-194.834	-198.482	46.6108	-185.343	-208.511	113.323	-199.08	-197.712	257.457	-90.901	47.8067	275.462	-103.028	38.2046	-45.5019	-135.475	49.1056	239.451	-78.7744	57.4088	-10.4235	-91.1041	64.5523	-27.9627	-113.29	56.829	121.883	-187.487	55.313	490.339
DAIRE ZAHRA	234.3	-91.5329	-262.613	-9.67622	-114.799	-252.737	312.805	-6.04364	-227.005	387.518	63.5121	-179.491	-76.9569	-33.4243	-211.612	-161.028	61.9434	-148.061	159.77	-108.367	-246.319	75.666	-114.408	-244.882	108.255	-123.277	-239.189	251.903	-130.967	34.3476	268.012	-144.684	29.6368	4.94383	-162.49	21.5616	235.795	-117.25	39.0584	25.0461	-133.919	38.9982	14.995	-148.205	30.2799	110.786	-208.865	18.2998	552.502
[truncated: 59 more columns]

## Sheet: F (2)
	X test symphyse basilaire gauche	Y test symphyse basilaire gauche	Z test symphyse basilaire gauche	X test symphyse basialire droite	Y test symphyse basialire droite	Z test symphyse basialire droite	X me	Y me	Z me	X inflexion alvéolaireG	Y inflexion alvéolaireG	Z inflexion alvéolaireG	X inflexion alvéolaire droite	Y inflexion alvéolaire droite	Z inflexion alvéolaire droite	X II	Y II	Z II	X gonion gauche	Y gonion gauche	Z gonion gauche	X gonion droit	Y gonion droit	Z gonion droit	X condyle sup gauche	Y condyle sup gauche	Z condyle sup gauche	X condyle sup droit	Y condyle sup droit	Z condyle sup droit	X condyle post droit	Y condyle post droit	Z condyle post droit	X condyl post gauche	Y condyl post gauche	Z condyl post gauche	X basilaire gauche	Y basilaire gauche	Z basilaire gauche	X basilaire droit	Y basilaire droit	Z basilaire droit	X 47	Y 47	Z 47	X 43	Y 43	Z 43	X 37
dupouy marion	260.876	-282.364	6.44466	-27.4594	-285.448	23.4502	107.111	-287.892	17.0259	257.71	-214.387	281.101	-50.2185	-205.246	294.575	107.41	-309.801	283.005	593.765	338.997	246.421	-360.512	349.032	261.789	587.418	476.806	870.398	-363.366	490.695	875.102	-396.941	514.734	743.334	611.65	518.385	760.451	364.361	-103.739	21.2447	-129.886	-108.008	23.9791	-146.558	105.845	363.313	-13.1827	-250.065	298.982	384.723
gonella lydie	161.878	-202.411	6.80765	-124.083	-208.948	4.20801	42.0229	-223.052	20.2187	173.029	-186.535	164.923	-74.7116	-207.337	256.552	61.7462	-281.387	235.742	476.986	361.436	220.776	-399.244	363.372	242.156	570.662	449.452	781.969	-375.993	433.862	795.322	-383.873	450.881	695.888	544.015	476.343	702.689	256.749	-46.5013	38.9583	-211.604	-56.7138	55.3901	-201.448	98.1899	330.997	-41.1286	-235.182	265.252	321.968
amri ines	218.68	-201.309	-5.70192	-60.6082	-179.242	2.50874	69.6755	-241.717	30.2745	217.137	-229.278	283.437	-54.0768	-213.292	274.363	81.3197	-296.617	262.982	548.937	409.62	387.582	-285.314	460.374	387.429	620.783	345.333	955.265	-393.84	389.862	968.256	-389.993	436.811	899.258	623.402	390.245	884.945	296.817	-69.9154	39.0476	-134.277	-22.143	38.4205	-168.124	74.1185	393.549	-36.2395	-240.061	269.017	355.557
langdon josephine	342.416	-140.997	13.0303	110.022	-190.806	-4.9719	221.289	-185.686	28.8099	344.231	-168.788	312.178	65.3711	-204.873	308.495	224.843	-257.624	297.639	594.513	426.16	389.35	-347.183	312.202	354.118	567.027	449.717	944.888	-359.165	323.077	930.265	-370.634	351.036	861.449	591.161	461.516	870.818	411.419	31.9223	78.5295	-24.1594	-59.7787	50.2162	-87.3079	78.1002	396.038	99.1136	-239.716	319.957	405.105
horiot nadege	137.875	-337.452	2.09185	-88.1733	-301.707	40.8118	30.722	-359.07	49.4692	195.554	-254.434	262.973	-72.8706	-231.196	261.518	54.3541	-288.829	239.054	588.09	313.485	219.358	-340.027	405.563	200.702	646.845	368.353	822.29	-396.047	509.915	811.57	-394.285	534.555	735.923	677.573	380.926	754.011	269.738	-201.248	25.6267	-160.812	-118.987	35.993	-209.962	87.2366	307.511	-56.5908	-263.447	271.992	373.855
bouregaa cherifa	243.372	-52.368	1.52322	39.5059	-16.5285	-15.8271	162.601	-61.0261	6.47284	255.826	-131.757	278.243	-18.7041	-106.04	269.892	114.263	-193.279	219.802	566.467	371.386	472.715	-224.296	459.134	394.634	574.764	314.415	1010.31	-383.682	441.601	925.335	-382.034	486.39	887.305	584.424	345.995	956.286	372.385	64.1798	94.7435	-46.0193	125.104	70.5739	-125.567	195.598	388.332	3.43341	-134.096	263.779	416.804
abadie solange	235.232	-245.754	8.3983	11.4695	-257.18	9.26947	114.104	-261.054	14.6723	251.719	-250.904	293.551	-26.8622	-235.938	284.152	116.306	-315.396	270.757	518.437	334.463	229.15	-261.474	278.001	170.072	579.913	429.84	768.712	-364.098	470.856	748.793	-358.473	457.992	645.561	604.108	438.502	665.022	329.027	-87.9055	45.4635	-97.1473	-71.1344	38.4468	-159.002	69.2187	323.749	-0.388188	-272.272	289.015	400.84
abat christiane	326.001	-74.9596	3.04494	94.2888	-100.123	25.0924	215.126	-109.44	23.5294	342.457	-144.855	268.123	73.1334	-187.213	276.664	215.93	-218.549	244.565	633.505	485.107	489.737	-328.416	423.203	475.785	620.626	371.485	1090.41	-361.473	302.3	1089.33	-359.512	357.325	1010.03	614.238	434.863	1001.29	422.052	108.899	114.074	-38.6098	86.3184	101.887	-77.8946	73.0058	429.668	95.2635	-223.612	270.514	418.256
makkar soraya	271.631	-314.61	50.2468	54.649	-305.335	59.6259	151.87	-319.854	52.2486	292.697	-197.635	276.313	38.2819	-189.164	273.679	159.68	-259.207	261.067	620.952	339.55	63.2567	-278.932	339.793	74.2301	631.98	617.006	521.862	-272.014	637.547	546.93	-280.053	632.047	473.926	633.134	613.583	443.823	354.83	-157.171	7.4766	-7.35707	-159.985	3.15471	-80.1203	121.294	234.106	58.731	-213.383	272.376	409.641
karelle aline	8.18945	-105.801	3.60243	-281.151	-59.036	15.9144	-110.559	-105.715	8.03235	43.0534	-206.08	310.796	-268.405	-198.228	321.443	-110.388	-257.467	270.3	287.37	393.999	337.285	-514.493	402.85	346.829	341.335	456.308	901.912	-613.849	435.486	901.915	-637.937	458.395	834.573	340.86	485.443	845.701	75.9701	9.26799	49.6455	-320.459	39.1752	80.439	-391.478	127.345	411.48	-244.437	-215.351	291.783	161.06
allaoui aicha	245.499	-303.369	33.1317	2.27337	-296.173	44.3632	137.095	-304.746	26.6845	279.228	-231.498	317.544	-7.1263	-257.509	351.018	138.459	-312.229	304.298	528.167	366.143	197.036	-308.193	306.115	201.003	605.892	503.467	824.329	-401.364	483.739	820.178	-397.619	494.551	720.639	601.559	537.077	736.265	343.476	-85.3715	20.6237	-103.658	-118.319	41.5309	-139.679	57.9096	380.808	19.2707	-288.042	344.341	393.403
banoum eveline	225.955	-212.724	1.46559	-58.7991	-179.327	8.72463	108.618	-234.945	28.3736	224.246	-246.07	339.526	-52.5857	-255.371	329	86.603	-333.169	325.116	545.929	449.701	312.239	-362.677	432.559	317.833	636.024	538.314	837.01	-444.548	536.797	839.902	-425.263	547.327	783.263	637.674	546.751	787.646	310.888	-43.9661	63.4905	-151.666	-26.699	65.6686	-179.741	56.0278	412.051	-30.4827	-295.947	345.815	367.267
belhadi fatima	49.6037	-852.748	-2.17955	-165.347	-851.101	-3.65148	-25.6769	-876.956	12.2809	87.3354	-924.321	316.257	-201.234	-912.077	320.224	-62.1192	-981.265	296.285	406.705	-384.995	453.392	-500.335	-390.685	431.026	391.994	-373.634	1029.01	-521.14	-341.526	1024.8	-538.931	-319.406	941.432	439.934	-365.546	942.857	180.491	-703.217	98.1382	-285.475	-699.612	97.8199	-344.027	-621.91	442.236	-179.876	-939.581	317.015	244.782
belkaid malika	225.611	-251.209	3.83087	-77.522	-233.785	-5.33398	93.3173	-266.208	18.5831	229.481	-238.305	307.101	-66.9981	-229.917	326.929	79.7964	-311.362	282.22	549.162	350.962	302.924	-381.719	387.127	353.818	585.923	444.767	937.244	-424.24	435.947	954.005	-425.902	478.323	862.713	596.371	472.112	855.6	316.702	-74.5506	59.7587	-174.446	-56.3365	74.2308	-193.006	49.0234	421.512	-43.1896	-266.427	327.806	406.925
belkouch bouchra	232.983	-78.4273	5.52581	-27.5484	-72.5407	-5.17641	124.525	-103.648	11.4737	242.529	-152.677	318.09	-43.8104	-140.849	319.53	96.008	-214.341	285.539	556.246	388.93	445.051	-346.367	392.571	439.349	571.402	384.557	1036.53	-363.749	434.092	1021.37	-374.476	454.696	925.916	598.234	406.472	952.688	323.169	78.009	95.266	-138.741	85.8886	109.977	-198.315	150.875	448.218	-27.9574	-166.581	319.249	403.439
betka gretel	208.806	-273.617	13.0016	5.91983	-283.712	22.8865	126.609	-295.049	31.9254	244.106	-239.801	300.92	-23.6933	-261.174	293.142	117.301	-334.333	279.046	488.704	359.417	215.069	-346.811	332.256	212.858	609.181	485.725	774.233	-451.436	429.968	805.222	-444.822	446.52	726.338	572.392	499.036	676.002	290.916	-121.754	49.9157	-113.617	-114.643	46.0591	-163.399	52.4902	361.588	8.35186	-290.623	298.765	329.162
fernandez anne marie	193.158	-229.659	4.29257	-15.5888	-223.74	11.9118	109.634	-240.935	23.7312	255.484	-181.932	295.092	-38.9133	-174.402	315.232	101.664	-226.647	257.638	601.644	342.271	328.677	-339.239	361.812	342.99	616.752	419.052	885.455	-332.122	459.826	908.789	-356.848	475.564	827.115	617.674	439.897	803.603	304.635	-95.6227	34.0652	-123.375	-68.4547	60.016	-169.652	109.95	370.592	-15.5987	-205.071	302.469	393.617
DI DIO anna	311.548	-139.562	-142.643	24.8077	-121.003	-184.495	164.342	-138.677	-157.919	306.85	-103.288	115.649	13.0836	-121.118	101.45	164.601	-183.481	93.729	515.266	536.758	45.2099	-312.824	461.51	50.0694	577.427	587.086	720.931	-372.749	529.994	697.125	-364.868	558.193	597.023	590.706	614.033	614.803	354.537	36.4278	-163.667	-78.7997	48.0147	-162.817	-165.166	190.131	195.344	37.1348	-160.257	111.427	417.941
GUIONNET julie	243.452	-103.284	-149.653	48.4608	-105.702	-161.829	171.489	-117.698	-136.95	314.511	-74.9222	80.5871	34.6988	-120.839	92.4084	187.467	-170.121	62.8416	481.753	589.122	152.929	-366.914	405.018	199.776	595.858	567.667	686.106	-379.4	334.731	780.152	-395.193	396.834	719.221	584.799	612.214	616.975	322.244	107.124	-120.18	-68.7096	16.0482	-116.827	-153.001	146.645	246.259	50.7299	-155.096	98.2572	373.008
boyer taille	142.279	-325.408	-289.677	-95.0301	-290.279	-276.578	45.517	-326.893	-272.204	175.866	-273.559	-26.1396	-98.3133	-235.506	-8.64847	27.1839	-346.997	-32.233	511.918	226.207	-169.811	-316.838	366.388	-157.848	610.345	419.223	374.675	-365.174	549.618	377.954	-350.348	567.749	275.222	598.919	440.185	292.97	251.958	-193.762	-273.808	-174.01	-121.239	-263.844	-191.522	111.177	-10.68	-77.4438	-268.647	-11.1345	342.656
TOLOMEO VERONICA	212.992	-81.9815	-332.855	-46.8521	-77.7564	-327.082	89.2295	-100.362	-314.173	217.889	-114.892	2.51792	-34.7002	-110.782	22.0019	96.7899	-186.587	4.97535	512.846	515.772	86.7222	-370.557	483.416	118.967	606.183	488.71	677.316	-417.519	465.593	696.357	-413.396	498.189	591.641	597.261	529.403	584.806	291.99	85.3648	-273.085	-151.125	92.7316	-233.59	-182.969	168.118	148.468	-17.7765	-144.926	33.6672	361.137
AMARI KARIMA	215.87	-65.734	-297.276	-12.0175	-57.1637	-266.018	124.05	-66.8953	-292.498	222.142	-158.934	10.8727	-17.5092	-143.76	-1.55869	96.4936	-228.872	-23.2893	606.603	428.54	135.95	-337.872	449.786	100.743	594.64	386.967	653.69	-327.228	452.714	665.203	-317.903	497.025	581.965	604.027	434.947	586.613	285.926	31.237	-242.287	-79.554	97.633	-214.907	-128.13	146.683	120.974	-5.05152	-181.706	4.21635	377.372
SIMONATO MATHILDE	264.269	-33.5849	-161.701	-20.3219	-76.666	-154.317	115.95	-63.4725	-152.75	260.89	-89.3117	125.575	-2.08372	-130.569	134.618	133.955	-161.556	106.863	449.385	562.792	158.45	-379.486	425.205	139.562	521.856	495.797	786.198	-413.095	323.548	788.288	-428.439	392.061	697.672	521.972	554.656	698.077	305.476	110.701	-113.874	-149.174	66.7934	-97.7832	-179.74	131.944	218.07	20.7722	-155.89	141.898	345.341
SKOUNDRI TAOUS	310.273	-137.335	-180.651	66.6388	-147.874	-146.472	204.889	-148.776	-154.179	331.125	-85.8588	136.983	63.7423	-144.381	137.256	215.306	-193.258	126.233	512.136	531.515	77.9408	-319.902	381.213	72.5865	571.001	625.696	648.851	-393.037	468.699	635.041	-403.844	497.797	550.67	553.706	655.833	579.508	363.549	33.8382	-136.016	-41.2519	-13.0115	-124.912	-126.011	139.57	213.526	90.2774	-175.852	143.216	403.001
ZEEGERS LISIANE	206.841	-203.885	-233.488	-56.0102	-200.208	-228.046	88.7052	-211.713	-219.987	227.349	-137.848	58.2402	-36.6637	-112.984	57.0057	91.694	-211.835	46.72	541.03	480.853	-52.1623	-324.021	523.688	-42.7812	571.693	582.908	546.686	-350.933	603.288	543.605	-350.407	643.441	465.758	584.858	616.786	476.609	290.427	-35.4262	-240.304	-121.917	-17.375	-232.266	-146.133	185.276	80.7071	-15.5901	-145.679	85.2409	351.464
NOEL CECILE	282.15	-128.577	-157.389	33.9195	-138.62	-132.3	161.313	-145.735	-130.607	284.12	-112.588	145.19	19.5591	-91.625	145.498	139.379	-176.521	123.559	618.537	516.62	91.6446	-307.108	540.323	131.707	662.777	548.541	752.431	-381.153	547.619	772.856	-354.21	602.611	673.023	689.648	586.558	647.927	377.767	50.3413	-124.215	-59.9199	38.1406	-107.904	-104.659	190.45	230.569	38.16	-133.713	151.216	413.384
OVERLACK GAELLE	241.664	-155.609	-280.22	6.28991	-159.917	-288.49	138.265	-175.434	-253.436	267.48	-128.534	49.9146	-12.0459	-160.568	50.9127	123.857	-248.549	40.7012	571.953	591.479	3.76454	-402.037	452.726	-74.2369	544.689	666.261	595.765	-487.931	555.645	594.932	-486.105	583.95	524.798	507.674	709.648	540.384	344.48	55.4888	-241.836	-122.459	45.4143	-245.042	-193.858	172.627	103.636	18.8254	-202.004	69.9456	375.974
TORRES CLAIRE	177.202	-74.4528	-273.641	-63.9215	-19.5161	-225.378	90.0878	-66.7615	-237.285	223.427	-128.975	9.884	-34.3068	-101.609	20.5159	80.0981	-187.123	-1.46733	576.563	387.202	9.42073	-301.184	457.45	45.5465	710.1	365.612	600.795	-355.605	474.077	620.619	-352.838	512.134	557.783	715.222	391.582	513.509	289.949	82.8532	-234.983	-116.61	94.0115	-197.922	-135.502	203.351	144.987	-17.7072	-141.04	28.5978	373.047
VAN REMOORTHERE MORGANE	182.912	-192.831	-217.161	7.48765	-179.66	-219.137	113.323	-199.08	-197.712	257.457	-90.901	47.8067	-27.9627	-113.29	56.829	121.883	-187.487	55.313	490.339	480.916	-74.6955	-281.899	428.613	-73.5675	594.253	553.75	550.444	-371.081	501.333	550.474	-381.713	554.936	457.436	629.802	582.645	463.907	290.454	-7.43561	-217.271	-95.4214	-6.30267	-207.259	-149.667	195.53	119.576	-3.2463	-141.339	70.7901	348.527
DAIRE ZAHRA	234.3	-91.5329	-262.613	-9.67622	-114.799	-252.737	108.255	-123.277	-239.189	251.903	-130.967	34.3476	14.995	-148.205	30.2799	110.786	-208.865	18.2998	552.502	440.624	37.1697	-299.403	433.556	26.8001	574.383	554.011	535.346	-345.248	576.902	541.138	-346.477	589.412	441.727	598.352	569.681	445.307	320.529	53.5151	-217.124	-124.019	68.7525	-200.814	-131.641	198.198	130.802	-9.52065	-154.812	65.6924	369.263
[truncated: 5 more columns]

## Sheet: F et H (3)
	X symphyse basilaire gauche	Y symphyse basilaire gauche	Z symphyse basilaire gauche	X symphyse basialire droite	Y symphyse basialire droite	Z symphyse basialire droite	X me	Y me	Z me	X inflexion alvéolaireG	Y inflexion alvéolaireG	Z inflexion alvéolaireG	X inflexion alvéolaire droite	Y inflexion alvéolaire droite	Z inflexion alvéolaire droite	X II	Y II	Z II	X gonion gauche	Y gonion gauche	Z gonion gauche	X gonion droit	Y gonion droit	Z gonion droit	X condyle sup gauche	Y condyle sup gauche	Z condyle sup gauche	X condyle sup droit	Y condyle sup droit	Z condyle sup droit	X condyle post droit	Y condyle post droit	Z condyle post droit	X condyl post gauche	Y condyl post gauche	Z condyl post gauche	X basilaire gauche	Y basilaire gauche	Z basilaire gauche	X basilaire droit	Y basilaire droit	Z basilaire droit	X 47	Y 47	Z 47	X 43	Y 43	Z 43	X 37
F1	260.876179043562	-282.3641235529	6.44466406799129	-27.4593950918132	-285.447699594712	23.4501946395327	107.111303710938	-287.891821289062	17.0258926391602	257.710485839844	-214.387274169922	281.100939941406	-50.2184875488281	-205.245959472656	294.57490234375	107.409655761719	-309.800952148437	283.004760742187	593.7646484375	338.996752929687	246.4205078125	-360.512133789062	349.03212890625	261.788989257812	587.417529296875	476.80576171875	870.39755859375	-363.366162109375	490.694921875	875.10234375	-396.941357421875	514.734423828125	743.33369140625	611.650390625	518.384912109375	760.451171875	364.360791015625	-103.739477539063	21.2447128295898	-129.886376953125	-108.008325195312	23.9791030883789	-146.5580078125	105.844909667969	363.313061523438	-13.1827236175537	-250.06533203125	298.982080078125	384.723364257812
F2	161.87776988098	-202.410942136106	6.80765342466917	-124.08263425464	-208.948191326564	4.20800999117141	42.0228576660156	-223.05185546875	20.2187377929687	173.028930664062	-186.535046386719	164.923275756836	-74.7116058349609	-207.336547851562	256.551770019531	61.7462341308594	-281.386987304688	235.741943359375	476.98603515625	361.436206054687	220.775659179687	-399.243798828125	363.37197265625	242.155615234375	570.66162109375	449.451708984375	781.9685546875	-375.99345703125	433.86240234375	795.32177734375	-383.872729492187	450.8810546875	695.888330078125	544.01494140625	476.343310546875	702.688671875	256.749243164062	-46.5013275146484	38.9583099365234	-211.603857421875	-56.7138122558594	55.3900817871094	-201.448016357422	98.1899230957031	330.99658203125	-41.128564453125	-235.181689453125	265.252111816406	321.968481445312
F3	218.680410477535	-201.309360107755	-5.70191637658934	-60.6082331830465	-179.241747255686	2.50874461965976	69.6755310058594	-241.716821289062	30.2744750976562	217.136859130859	-229.278186035156	283.436828613281	-54.0768417358398	-213.292315673828	274.362719726562	81.3197265625	-296.616821289062	262.982202148438	548.9373046875	409.6197265625	387.581811523438	-285.314453125	460.374169921875	387.429052734375	620.782861328125	345.333325195313	955.26455078125	-393.840454101562	389.86171875	968.25576171875	-389.993090820312	436.810888671875	899.2578125	623.401953125	390.24482421875	884.9453125	296.81650390625	-69.9153686523437	39.0476043701172	-134.2767578125	-22.143017578125	38.4205200195313	-168.124420166016	74.1185455322266	393.549035644531	-36.2394599914551	-240.061389160156	269.016711425781	355.557043457031
F4	342.416403234035	-140.997033637572	13.0303173079054	110.021851776766	-190.806073357354	-4.97189981306491	221.288647460938	-185.685632324219	28.8099212646484	344.23076171875	-168.787921142578	312.177807617188	65.3710845947266	-204.873400878906	308.495251464844	224.843188476562	-257.62373046875	297.639038085937	594.513330078125	426.160302734375	389.349829101562	-347.182885742188	312.202221679688	354.118090820312	567.02666015625	449.7169921875	944.88818359375	-359.165112304688	323.077221679688	930.265234375	-370.634204101562	351.035717773438	861.44912109375	591.160546875	461.51591796875	870.81796875	411.41884765625	31.9222808837891	78.5295471191406	-24.1593719482422	-59.7786560058594	50.2161712646484	-87.3079040527344	78.1002075195313	396.037866210938	99.1136322021484	-239.715502929687	319.956530761719	405.105310058594
F5	137.875426386708	-337.451681094324	2.09184632651118	-88.1732983515653	-301.706765406212	40.8118417221434	30.7219665527344	-359.069677734375	49.4692260742188	195.553985595703	-254.433959960937	262.973315429687	-72.8705535888672	-231.196069335937	261.518017578125	54.3540832519531	-288.82919921875	239.054125976562	588.090478515625	313.485034179687	219.35791015625	-340.02666015625	405.562744140625	200.701501464844	646.844775390625	368.353393554687	822.2896484375	-396.046630859375	509.914794921875	811.570263671875	-394.285327148437	534.55517578125	735.922802734375	677.57333984375	380.925805664063	754.01142578125	269.737719726562	-201.247583007812	25.6267303466797	-160.811743164063	-118.987329101562	35.9930267333984	-209.962103271484	87.236572265625	307.510791015625	-56.5907913208008	-263.446875	271.991784667969	373.854577636719
F6	243.372370223589	-52.3679934862892	1.52321555245993	39.505898530179	-16.5285453725776	-15.8270906412465	162.60126953125	-61.0261291503906	6.47284240722656	255.825659179688	-131.756597900391	278.242895507812	-18.7040809631348	-106.040466308594	269.891882324219	114.262890625	-193.279321289062	219.802368164062	566.46689453125	371.385668945312	472.71494140625	-224.296411132812	459.13359375	394.63408203125	574.763623046875	314.41474609375	1010.314453125	-383.682495117187	441.6005859375	925.33486328125	-382.033813476562	486.3904296875	887.3052734375	584.424267578125	345.995263671875	956.285546875	372.385034179688	64.1798217773437	94.743505859375	-46.0192840576172	125.10390625	70.5738952636719	-125.567309570313	195.598211669922	388.331628417969	3.43340530395508	-134.096044921875	263.779284667969	416.804235839844
F7	235.232376107542	-245.753542603551	8.39829861021428	11.4694959713155	-257.180232263886	9.26946587459139	114.104150390625	-261.0541015625	14.6722595214844	251.718811035156	-250.903527832031	293.550634765625	-26.8621604919434	-235.93828125	284.151770019531	116.306237792969	-315.39619140625	270.756762695312	518.437060546875	334.4626953125	229.150268554687	-261.47392578125	278.000732421875	170.072204589844	579.91318359375	429.83955078125	768.711865234375	-364.097583007812	470.85576171875	748.792919921875	-358.473071289062	457.991845703125	645.561181640625	604.108447265625	438.502197265625	665.022021484375	329.026879882813	-87.9054992675781	45.4635070800781	-97.1472778320312	-71.1343811035156	38.4468322753906	-159.00244140625	69.2186889648437	323.748901367187	-0.388188171386719	-272.271594238281	289.015234375	400.839575195312
F8	326.001069834784	-74.9596189550755	3.04493847103756	94.2888486076768	-100.123324199499	25.0924185943519	215.126049804688	-109.43974609375	23.529411315918	342.457202148437	-144.855358886719	268.122985839844	73.1334289550781	-187.212841796875	276.663525390625	215.930053710937	-218.549243164062	244.564697265625	633.504833984375	485.107470703125	489.737255859375	-328.416455078125	423.203466796875	475.784521484375	620.625732421875	371.4849609375	1090.4103515625	-361.4728515625	302.300366210938	1089.33154296875	-359.5115234375	357.324853515625	1010.03466796875	614.238134765625	434.86337890625	1001.29033203125	422.051953125	108.89931640625	114.073510742187	-38.6097625732422	86.3184265136719	101.886907958984	-77.8946472167969	73.0057647705078	429.668481445313	95.2635223388672	-223.611950683594	270.514428710938	418.256384277344
F9	271.6307773612	-314.610166769205	50.2467615920542	54.6490110104484	-305.335138298931	59.6259482569068	151.870239257812	-319.854174804687	52.2486022949219	292.697143554687	-197.634783935547	276.312707519531	38.2819458007813	-189.163818359375	273.678820800781	159.679858398437	-259.207275390625	261.067065429687	620.952099609375	339.550170898437	63.2567260742187	-278.932446289063	339.792822265625	74.2301086425781	631.97958984375	617.005615234375	521.8619140625	-272.014013671875	637.547021484375	546.930322265625	-280.052685546875	632.046923828125	473.926318359375	633.13359375	613.582763671875	443.823486328125	354.830078125	-157.170727539063	7.47659912109375	-7.35706558227539	-159.985388183594	3.1547119140625	-80.1203399658203	121.294293212891	234.105944824219	58.7309844970703	-213.382745361328	272.375537109375	409.640942382813
F10	8.18944686747868	-105.80086274094	3.60242616325958	-281.151172271435	-59.036003623474	15.9143690725819	-110.558544921875	-105.715051269531	8.03234558105469	43.0533813476562	-206.08037109375	310.796118164062	-268.405285644531	-198.228070068359	321.442590332031	-110.388330078125	-257.4666015625	270.299853515625	287.370068359375	393.999243164062	337.28515625	-514.493115234375	402.850341796875	346.828759765625	341.335009765625	456.308349609375	901.91162109375	-613.849072265625	435.486474609375	901.91533203125	-637.936767578125	458.394970703125	834.573046875	340.859594726562	485.44287109375	845.70126953125	75.9701354980469	9.26798782348633	49.6454772949219	-320.458618164062	39.1752075195312	80.4389587402344	-391.47763671875	127.344848632812	411.479602050781	-244.437219238281	-215.351232910156	291.782873535156	161.059790039063
F11	245.49934142312	-303.36914200528	33.1316675842057	2.27336920872978	-296.172850819059	44.3631716872466	137.095458984375	-304.745556640625	26.6845062255859	279.227819824219	-231.49814453125	317.544018554688	-7.12630081176758	-257.508618164063	351.017590332031	138.45947265625	-312.229248046875	304.298046875	528.1666015625	366.143237304687	197.035803222656	-308.193359375	306.1150390625	201.002648925781	605.891552734375	503.46708984375	824.32939453125	-401.363647460937	483.738818359375	820.177734375	-397.619311523437	494.551318359375	720.638916015625	601.558984375	537.07685546875	736.265380859375	343.475537109375	-85.371484375	20.6237182617187	-103.657641601563	-118.318530273438	41.5308746337891	-139.678778076172	57.9096343994141	380.807556152344	19.2707202911377	-288.041650390625	344.340698242187	393.402868652344
F12	225.955178453422	-212.724127396042	1.46559349491424	-58.7991404573312	-179.326632326603	8.72463302872911	108.617736816406	-234.944921875	28.3735900878906	224.246240234375	-246.069885253906	339.52568359375	-52.5856887817383	-255.371154785156	329.000439453125	86.6030334472656	-333.169091796875	325.11552734375	545.92880859375	449.700537109375	312.239184570312	-362.676708984375	432.559375	317.832543945313	636.023828125	538.313671875	837.01005859375	-444.547998046875	536.797216796875	839.90185546875	-425.263037109375	547.326611328125	783.26279296875	637.674267578125	546.75107421875	787.646142578125	310.88818359375	-43.9660705566406	63.490478515625	-151.666186523437	-26.6990142822266	65.6685607910156	-179.740838623047	56.027751159668	412.050537109375	-30.48271484375	-295.947131347656	345.814770507813	367.266784667969
F13	49.6036569147532	-852.747616182156	-2.17955085330231	-165.347315911348	-851.100541417371	-3.65147812239778	-25.6768920898438	-876.95615234375	12.2808609008789	87.3353912353516	-924.321142578125	316.256994628906	-201.234069824219	-912.077392578125	320.223864746094	-62.11923828125	-981.26533203125	296.2849609375	406.705444335937	-384.995166015625	453.39169921875	-500.335107421875	-390.685302734375	431.02587890625	391.994213867188	-373.634252929687	1029.01240234375	-521.140380859375	-341.526147460938	1024.80107421875	-538.9310546875	-319.406274414063	941.43193359375	439.9337890625	-365.546166992188	942.8572265625	180.491320800781	-703.217138671875	98.1381774902344	-285.474536132812	-699.612451171875	97.8199462890625	-344.027014160156	-621.909814453125	442.236083984375	-179.876403808594	-939.5814453125	317.015002441406	244.782116699219
F14	225.610745406607	-251.20913800687	3.83087452744981	-77.5219949695275	-233.784675692832	-5.33397607109969	93.3173034667969	-266.207763671875	18.5830642700195	229.481286621094	-238.3052734375	307.100842285156	-66.9980682373047	-229.916552734375	326.928930664062	79.79638671875	-311.362451171875	282.219995117188	549.162353515625	350.962255859375	302.924438476562	-381.71875	387.126782226563	353.817529296875	585.922802734375	444.76728515625	937.24443359375	-424.239697265625	435.94716796875	954.00537109375	-425.902197265625	478.322998046875	862.71318359375	596.37060546875	472.1123046875	855.60029296875	316.701928710938	-74.5505798339844	59.7587219238281	-174.446472167969	-56.3364624023437	74.2308349609375	-193.006463623047	49.0234039306641	421.512231445313	-43.1895843505859	-266.426623535156	327.806494140625	406.924951171875
F15	232.983252296894	-78.4273095591563	5.5258082367269	-27.5484335876956	-72.5406916923964	-5.17641412466541	124.524743652344	-103.647583007812	11.4737487792969	242.528833007812	-152.677313232422	318.090356445313	-43.8104179382324	-140.849438476563	319.529760742187	96.0079895019531	-214.341333007812	285.538671875	556.24619140625	388.929931640625	445.050927734375	-346.367163085937	392.571362304688	439.34921875	571.40224609375	384.556982421875	1036.52890625	-363.749047851563	434.092138671875	1021.37412109375	-374.476000976562	454.695751953125	925.91630859375	598.234423828125	406.471704101563	952.68759765625	323.16884765625	78.0090209960938	95.2660095214844	-138.740893554687	85.8885986328125	109.9767578125	-198.314886474609	150.874645996094	448.217724609375	-27.9574182510376	-166.581182861328	319.249462890625	403.439245605469
F16	208.806438743692	-273.617457468659	13.0016260337522	5.91982880173924	-283.712495696908	22.8864660875472	126.609350585938	-295.048901367188	31.9254119873047	244.106433105469	-239.800891113281	300.919714355469	-23.6933279037476	-261.174365234375	293.14208984375	117.300866699219	-334.333325195313	279.04580078125	488.70439453125	359.4171875	215.069189453125	-346.811401367187	332.256127929688	212.85771484375	609.180810546875	485.72548828125	774.23349609375	-451.436474609375	429.967919921875	805.22177734375	-444.821875	446.519580078125	726.33779296875	572.3916015625	499.035693359375	676.002294921875	290.916455078125	-121.753991699219	49.9157470703125	-113.617028808594	-114.643054199219	46.05908203125	-163.399200439453	52.4901901245117	361.588073730469	8.35185737609863	-290.622521972656	298.764855957031	329.161926269531
F17	193.158353667416	-229.658815512478	4.29256700546254	-15.5888254075018	-223.739553237104	11.9118030385618	109.634423828125	-240.934643554688	23.7311904907227	255.484423828125	-181.931549072266	295.091772460937	-38.9132957458496	-174.401794433594	315.232214355469	101.664172363281	-226.647387695312	257.638427734375	601.64375	342.270922851562	328.6771484375	-339.239453125	361.811889648437	342.990185546875	616.752392578125	419.052197265625	885.45458984375	-332.121826171875	459.826123046875	908.788671875	-356.848193359375	475.563623046875	827.11484375	617.673876953125	439.897216796875	803.603271484375	304.635180664062	-95.62265625	34.0652038574219	-123.374731445313	-68.4546691894531	60.0160217285156	-169.651519775391	109.950146484375	370.592321777344	-15.5986549377441	-205.070825195312	302.469482421875	393.616857910156
F18	311.54799948975	-139.562423345177	-142.643295468605	24.8077071524672	-121.002640572898	-184.495208799195	164.341638183594	-138.677355957031	-157.918798828125	306.84970703125	-103.287860107422	115.649499511719	13.0836427688599	-121.118487548828	101.450341796875	164.600915527344	-183.48125	93.7290283203125	515.2662109375	536.7578125	45.20986328125	-312.824365234375	461.50966796875	50.0693603515625	577.426953125	587.085693359375	720.9314453125	-372.74912109375	529.993896484375	697.12529296875	-364.867895507812	558.1927734375	597.02333984375	590.706396484375	614.0326171875	614.802880859375	354.537084960937	36.4278076171875	-163.667150878906	-78.7997192382813	48.0147216796875	-162.817236328125	-165.166052246094	190.130633544922	195.344323730469	37.1347900390625	-160.256518554687	111.426904296875	417.940954589844
F19	243.45161678402	-103.28422116292	-149.653307119134	48.4608286988072	-105.70210377394	-161.829122645066	171.489099121094	-117.6984375	-136.949768066406	314.511450195312	-74.9222290039063	80.5870910644531	34.6987571716309	-120.839215087891	92.4084411621094	187.466516113281	-170.120983886719	62.8416076660156	481.7525390625	589.1220703125	152.928771972656	-366.914404296875	405.018286132812	199.776062011719	595.857861328125	567.667236328125	686.106005859375	-379.399682617188	334.730932617187	780.152294921875	-395.193090820312	396.834204101562	719.2205078125	584.7990234375	612.213720703125	616.974560546875	322.24375	107.123950195313	-120.180480957031	-68.7096313476563	16.0481994628906	-116.826721191406	-153.001379394531	146.644549560547	246.259448242187	50.7298843383789	-155.096478271484	98.2571990966797	373.008276367187
F20	142.278502186817	-325.407931210314	-289.677303102237	-95.030102073275	-290.279279123401	-276.577836436508	45.5169921875	-326.893237304687	-272.203759765625	175.866253662109	-273.559436035156	-26.1396354675293	-98.3132934570312	-235.505822753906	-8.64846782684326	27.1838684082031	-346.997241210937	-32.2330139160156	511.91826171875	226.207104492188	-169.811010742188	-316.837768554687	366.387768554688	-157.847827148437	610.344677734375	419.222705078125	374.674780273437	-365.17412109375	549.617919921875	377.95361328125	-350.348022460937	567.749169921875	275.222265625	598.919384765625	440.18525390625	292.969921875	251.958374023437	-193.761938476563	-273.80849609375	-174.010314941406	-121.23876953125	-263.844140625	-191.522131347656	111.176876831055	-10.6799575805664	-77.4437957763672	-268.646533203125	-11.1344819545746	342.656323242188
F21	212.99217325813	-81.9815232286751	-332.855453172828	-46.8520893518535	-77.7564096760162	-327.081810218186	89.2295227050781	-100.361535644531	-314.172534179687	217.889465332031	-114.8919921875	2.51791896820068	-34.7001617431641	-110.78212890625	22.001912689209	96.7899475097656	-186.586999511719	4.97534675598145	512.846484375	515.772314453125	86.7222045898438	-370.557470703125	483.415869140625	118.967199707031	606.183154296875	488.710302734375	677.316357421875	-417.519384765625	465.59345703125	696.357421875	-413.395703125	498.189404296875	591.640576171875	597.261279296875	529.402783203125	584.806396484375	291.989892578125	85.36484375	-273.084838867187	-151.125268554687	92.7316040039063	-233.589697265625	-182.968774414062	168.118475341797	148.467559814453	-17.7764865875244	-144.926080322266	33.667195892334	361.137048339844
F22	215.870201000381	-65.7340041841793	-297.275917783679	-12.0175319283386	-57.1636936499028	-266.017960902542	124.049609375	-66.8952575683594	-292.49794921875	222.142199707031	-158.934033203125	10.8727403640747	-17.5091920852661	-143.759613037109	-1.55868644714355	96.4935852050781	-228.872045898438	-23.2892929077148	606.603466796875	428.539501953125	135.950268554688	-337.87158203125	449.786279296875	100.742596435547	594.64033203125	386.967260742187	653.689794921875	-327.2275390625	452.71416015625	665.2025390625	-317.902661132813	497.02470703125	581.96455078125	604.0265625	434.946728515625	586.61337890625	285.925952148437	31.2369750976562	-242.287255859375	-79.5540222167969	97.6330322265625	-214.90732421875	-128.130200195313	146.68271484375	120.974365234375	-5.05151977539063	-181.705871582031	4.21635322570801	377.371997070312
F23	264.269455568763	-33.5849175538196	-161.700532958444	-20.3219341164501	-76.6659935175732	-154.317487780465	115.95	-63.4725036621094	-152.749768066406	260.890075683594	-89.3117370605469	125.575061035156	-2.08371734619141	-130.568658447266	134.617663574219	133.955004882812	-161.555627441406	106.863269042969	449.385009765625	562.79208984375	158.449938964844	-379.486206054687	425.204541015625	139.562121582031	521.85595703125	495.797216796875	786.1982421875	-413.09482421875	323.548193359375	788.288330078125	-428.43876953125	392.06064453125	697.671875	521.971533203125	554.655712890625	698.0771484375	305.47607421875	110.70078125	-113.874401855469	-149.174328613281	66.7933654785156	-97.7832153320312	-179.739819335938	131.9439453125	218.07041015625	20.7722082138062	-155.889886474609	141.897998046875	345.340698242187
F24	310.27310475536	-137.334767290899	-180.650710577603	66.6387735910584	-147.874089786669	-146.471912175179	204.88876953125	-148.775500488281	-154.179321289062	331.125158691406	-85.858837890625	136.983154296875	63.7422790527344	-144.3806640625	137.256469726562	215.306127929688	-193.258129882813	126.232543945312	512.135693359375	531.5150390625	77.9407958984375	-319.902124023438	381.212915039063	72.5865478515625	571.001318359375	625.69619140625	648.8505859375	-393.036645507813	468.698876953125	635.04052734375	-403.843725585937	497.797265625	550.669580078125	553.706494140625	655.83251953125	579.507568359375	363.549291992187	33.8381530761719	-136.016418457031	-41.2518615722656	-13.011457824707	-124.911865234375	-126.010653686523	139.570294189453	213.526306152344	90.2773712158203	-175.851824951172	143.215759277344	403.001062011719
F25	206.84081675084	-203.885461712673	-233.488297947593	-56.0102250509715	-200.207595880841	-228.045846260671	88.7052062988281	-211.713110351563	-219.986596679687	227.349304199219	-137.848309326172	58.2401641845703	-36.6636917114258	-112.984262084961	57.005712890625	91.6940368652344	-211.835498046875	46.7200073242187	541.029931640625	480.852978515625	-52.1623291015625	-324.021411132812	523.68779296875	-42.7811828613281	571.6927734375	582.907763671875	546.686083984375	-350.933251953125	603.288037109375	543.605224609375	-350.406909179687	643.440625	465.75830078125	584.858154296875	616.786083984375	476.608642578125	290.426879882812	-35.4262023925781	-240.304077148437	-121.917236328125	-17.3749954223633	-232.265795898437	-146.132873535156	185.276062011719	80.7071441650391	-15.5900847434998	-145.678887939453	85.2409423828125	351.464172363281
F26	282.150340895842	-128.577195804128	-157.389051315312	33.919528661314	-138.620022415671	-132.299563734664	161.313403320312	-145.734533691406	-130.606848144531	284.120471191406	-112.588446044922	145.190087890625	19.559125328064	-91.624951171875	145.497766113281	139.378588867187	-176.52109375	123.559045410156	618.5365234375	516.62001953125	91.6446105957031	-307.10810546875	540.323388671875	131.706994628906	662.777001953125	548.540673828125	752.43076171875	-381.153466796875	547.619384765625	772.85556640625	-354.209545898438	602.6107421875	673.022802734375	689.648095703125	586.557763671875	647.926611328125	377.767016601562	50.3413299560547	-124.214880371094	-59.9198791503906	38.1406463623047	-107.903845214844	-104.659439086914	190.449609375	230.568676757813	38.1599555969238	-133.712652587891	151.216027832031	413.384265136719
F27	241.664390858521	-155.609013177563	-280.220018635851	6.2899148973652	-159.917474171908	-288.4900017862	138.265222167969	-175.433520507812	-253.436010742188	267.480383300781	-128.534106445312	49.9146438598633	-12.0458683013916	-160.568103027344	50.9126602172852	123.857141113281	-248.549072265625	40.7011566162109	571.952734375	591.478662109375	3.76454200744629	-402.037060546875	452.726220703125	-74.2368591308594	544.68916015625	666.2607421875	595.76484375	-487.930712890625	555.64453125	594.93203125	-486.1052734375	583.949853515625	524.798291015625	507.674169921875	709.6478515625	540.384228515625	344.479833984375	55.4887756347656	-241.836401367188	-122.458959960938	45.4143127441406	-245.041723632813	-193.857855224609	172.627453613281	103.636126708984	18.8254392623901	-202.004418945312	69.9456192016602	375.974157714844
F28	177.202362194768	-74.4528280148676	-273.64089337245	-63.9214799034868	-19.5160909881334	-225.378476945694	90.0878234863281	-66.7614562988281	-237.285034179687	223.427294921875	-128.974871826172	9.88400192260742	-34.3068004608154	-101.60856628418	20.5158683776855	80.0980773925781	-187.123461914062	-1.4673321723938	576.56328125	387.201977539063	9.42072906494141	-301.18408203125	457.450390625	45.5464935302734	710.10029296875	365.611889648438	600.794873046875	-355.605224609375	474.07685546875	620.61865234375	-352.838330078125	512.13447265625	557.782958984375	715.221875	391.58173828125	513.50927734375	289.94853515625	82.8532287597656	-234.98291015625	-116.61005859375	94.0114929199219	-197.921569824219	-135.502236938477	203.351000976562	144.986895751953	-17.7071619033813	-141.039813232422	28.5977928161621	373.04736328125
F29	182.911903453646	-192.831393983383	-217.16063648241	7.48764859941995	-179.659694829188	-219.136874794723	113.323010253906	-199.079614257812	-197.712109375	257.456726074219	-90.9010314941406	47.8066925048828	-27.9626991271973	-113.289611816406	56.8289703369141	121.882702636719	-187.486877441406	55.3129943847656	490.3392578125	480.916015625	-74.695458984375	-281.899340820312	428.61328125	-73.5675109863281	594.253173828125	553.750244140625	550.443603515625	-371.080615234375	501.332763671875	550.47412109375	-381.713012695312	554.935693359375	457.435888671875	629.802001953125	582.644677734375	463.90732421875	290.453735351562	-7.43560562133789	-217.2705078125	-95.4213806152344	-6.30267105102539	-207.259252929688	-149.667071533203	195.530181884766	119.575677490234	-3.24629974365234	-141.339050292969	70.7900909423828	348.527465820312
F30	234.300489713014	-91.5328796404776	-262.612885737077	-9.67621854316811	-114.799273830798	-252.736618363553	108.255358886719	-123.276977539062	-239.189404296875	251.903295898438	-130.966827392578	34.3476470947266	14.9949769973755	-148.204650878906	30.2798828125	110.786120605469	-208.865234375	18.2997802734375	552.501708984375	440.6244140625	37.1697143554687	-299.403466796875	433.555810546875	26.8001159667969	574.382666015625	554.01064453125	535.34619140625	-345.248120117188	576.90234375	541.137744140625	-346.477490234375	589.411865234375	441.727490234375	598.351806640625	569.68115234375	445.30712890625	320.529028320312	53.5150756835937	-217.123706054687	-124.01923828125	68.7525024414062	-200.814477539062	-131.64143371582	198.198217773438	130.802069091797	-9.52064819335937	-154.811889648437	65.6924194335938	369.262670898437
H31	256.323939890061	-259.648943267956	-9.40660641123032	-26.8168092920606	-205.93043885821	6.69167867599007	104.334545898437	-275.47138671875	19.1084518432617	243.161975097656	-279.292309570313	358.313256835938	-35.3185424804687	-252.626696777344	350.493969726563	96.4373718261719	-356.965698242187	350.73076171875	561.8697265625	404.952880859375	399.081005859375	-289.954833984375	457.8203125	368.670166015625	576.78466796875	425.706201171875	1055.4544921875	-368.228295898438	441.159716796875	1018.10478515625	-398.332446289062	483.7787109375	922.4662109375	611.51826171875	447.12314453125	910.6185546875	372.094946289062	-68.7763366699218	112.135083007812	-94.2509338378906	-75.0352294921875	68.7588684082031	-133.604458618164	66.1817108154297	442.654663085937	-8.77385330200195	-295.138879394531	355.074975585938	360.340625
H32	166.839599636705	-296.310233832744	25.2519460056401	-105.525489541217	-249.79211764502	-7.70630383616631	45.5166442871094	-299.890771484375	31.6531158447266	200.428875732422	-261.149584960937	352.928698730469	-115.587509155273	-266.780004882812	342.978149414062	38.3385803222656	-342.558178710938	328.398168945312	577.7763671875	479.19111328125	423.593896484375	-442.417041015625	477.67197265625	414.67158203125	557.294384765625	517.429931640625	1043.86064453125	-407.572973632812	519.91357421875	1036.45048828125	-416.565478515625	559.6638671875	947.89921875	580.87978515625	556.44521484375	946.02744140625	284.74794921875	-102.222241210937	32.5986724853516	-223.21787109375	-44.947769165039	55.9827026367187	-225.924914550781	100.352996826171	423.000537109375	-89.4656402587891	-296.226306152344	340.284130859375	325.269873046875
H33	215.739784418304	-282.385681465055	29.7401676368023	-39.8233986536821	-204.887346268505	-10.6818212251026	87.0224548339844	-257.09453125	23.6435943603516	217.482080078125	-250.475659179688	349.619055175781	-9.69103382825852	-270.681091308593	313.356518554688	73.0199401855469	-326.192895507813	308.896728515625	621.347509765625	378.395336914063	396.323071289063	-325.501635742187	432.32421875	309.533569335937	634.109716796875	389.497998046875	1017.59150390625	-385.255126953125	472.86494140625	944.79423828125	-382.668896484375	505.960107421875	868.46298828125	613.152490234375	435.732568359375	925.5787109375	363.731982421875	-72.2188293457031	111.667138671875	-138.122277832031	-10.0516891479492	81.207080078125	-162.525579833984	98.2432098388671	437.28564453125	-41.5938674926758	-261.368896484375	327.365295410156	364.282336425781
H34	185.6855253053	-217.050756401885	-18.3635296592529	-108.299301725002	-229.1164487795	31.7777606359643	45.3781524658203	-241.025952148438	20.1680679321289	209.165411376953	-229.805725097656	340.190625	-81.779800415039	-216.504699707031	356.102661132812	57.6026550292969	-301.61767578125	345.31611328125	591.916748046875	288.30625	372.054370117187	-364.602514648437	346.763793945312	368.8130859375	665.433251953125	396.344311523438	900.4837890625	-366.386547851563	467.9486328125	912.60517578125	-360.869580078125	467.137890625	843.078515625	643.84296875	403.957397460937	854.44267578125	294.288232421875	-95.5181213378906	60.7105529785156	-183.458032226562	-65.9548278808594	95.0683776855469	-190.998999023438	82.7582946777344	405.105285644531	-60.8528869628906	-245.83935546875	359.272143554687	378.563452148437
H35	267.385439327958	-300.683572508102	21.4835389581298	5.48857440281957	-306.746988032084	11.5093654609569	162.439733886719	-315.24873046875	36.6746215820312	297.997778320312	-264.729821777344	342.359619140625	12.4744903564453	-281.830932617187	341.384057617188	163.485778808593	-350.889794921875	326.350146484375	580.284130859375	374.064086914062	274.2724609375	-325.067578125	344.386938476562	298.161181640625	621.396923828125	458.63603515625	910.6267578125	-427.572021484375	392.410668945313	896.271484375	-429.704638671875	435.60791015625	812.290966796875	606.184814453125	506.670068359375	827.1421875	370.866845703125	-131.8798828125	49.6272308349609	-98.052294921875	-134.138757324219	63.2025085449219	-124.329644775391	-29.9157119750977	353.624938964843	37.7428993225098	-306.682299804687	346.829028320312	422.087414550781
H36	216.289843036592	-339.508452782098	-0.187373203758847	-40.401241441847	-364.438817462666	32.535856264609	97.0353210449219	-353.39375	41.9505676269531	265.164294433594	-294.515832519531	342.834619140625	-18.0062894821166	-303.172827148437	368.230078125	126.510437011718	-384.370654296875	354.74853515625	516.316015625	358.282592773437	167.844201660156	-352.770678710937	280.4828125	201.567541503906	606.6353515625	528.4142578125	807.57021484375	-412.423583984375	473.000048828125	850.04140625	-425.866455078125	467.226904296875	732.773095703125	612.277978515625	529.411767578125	675.6302734375	325.492309570312	-159.987915039062	31.7205047607421	-133.974877929687	-204.432873535156	77.9942749023437	-192.398547363281	39.1871154785156	397.641186523438	12.8536297798157	-341.958544921875	383.249548339844	382.608325195312
H37	256.441493409875	-243.702856513628	26.0535827829067	-5.34851561569044	-264.925048161637	23.6428274851336	130.736157226563	-264.409716796875	20.3434967041016	272.085485839844	-261.72880859375	336.441040039062	-7.42376670837402	-290.844384765625	341.533703613281	139.138586425781	-356.7080078125	336.035546875	498.682177734375	503.09833984375	304.393115234375	-334.390112304687	460.763330078125	345.407690429687	617.166748046875	545.084912109375	974.4443359375	-390.529711914062	450.47314453125	1042.15224609375	-382.192944335938	511.894873046875	953.4228515625	595.87275390625	586.7814453125	883.3708984375	313.171801757812	-77.6275024414062	46.7548675537109	-94.7842895507813	-93.6789733886719	51.7569946289062	-151.635339355469	60.9986480712891	445.179370117187	19.7284128546715	-328.944274902343	351.73203125	394.903149414063
H38	370.65236889448	-405.617167189032	17.5803546698588	-2.33812022956337	-437.911300530299	40.4726014939052	168.591333007812	-428.38427734375	57.7647888183594	315.064013671875	-291.457885742187	313.632202148437	8.84033925533295	-321.153564453125	350.055895996094	175.584313964844	-378.786376953125	338.827905273438	642.63232421875	361.460034179688	78.9759521484375	-411.96142578125	245.997119140625	94.3095947265625	605.203759765625	538.344384765625	751.482421875	-412.50458984375	469.116943359375	785.04111328125	-443.297509765625	515.983837890625	670.4962890625	647.67939453125	575.51728515625	612.4365234375	407.05419921875	-261.878515625	2.54589290618897	-84.2969665527343	-312.870092773437	23.036572265625	-176.778717041015	-3.83281631469727	318.820666503906	44.6170051574707	-345.893334960938	339.870861816406	408.556274414062
H39	356.474878113438	-170.492198478468	-4.06758844187856	-16.847944956352	-211.479299525227	2.56632246071096	186.435424804687	-224.714453125	31.5294403076172	307.440844726562	-184.683319091796	314.471826171875	48.2167053222656	-237.5267578125	316.505725097656	184.446252441406	-284.378662109375	306.285107421875	562.980322265625	520.638720703125	232.022021484375	-332.38447265625	411.96923828125	233.52705078125	626.5375	539.04638671875	890.8365234375	-346.316870117187	456.2857421875	927.7208984375	-368.04404296875	479.439794921875	806.731982421875	667.267431640625	560.5970703125	770.46416015625	408.096728515625	-18.4217346191406	37.6346405029297	-95.5705688476562	-67.4291442871094	35.6773651123047	-103.903149414062	80.4264953613281	404.785766601562	71.9873291015625	-273.487231445312	316.657885742187	398.436401367187
H40	321.958459467277	-345.71037039189	18.9551905836859	-91.6829036166037	-350.410378995168	19.2007704015383	104.506677246094	-361.042724609375	51.0049407958984	282.422106933594	-242.730969238281	321.118347167968	-58.6006942749023	-232.327416992187	318.717541503906	114.34404296875	-324.312744140625	322.440356445312	622.534326171875	447.376611328125	202.172790527343	-389.872875976563	424.477783203125	191.534924316406	690.083740234375	508.66552734375	899.22138671875	-423.380126953125	520.951611328125	875.2908203125	-436.878662109375	537.556201171875	785.614794921875	716.6365234375	515.7734375	806.750146484375	417.480224609375	-125.635876464844	32.7155426025391	-141.722229003906	-192.176647949219	19.7168304443359	-197.971032714844	111.14453125	336.094653320312	-27.0838123321533	-269.230322265625	332.764855957031	429.765112304687
H41	219.446757965019	-257.344311986658	-6.73796357552443	-109.551785478294	-226.384559120982	23.1438788291238	90.0155517578125	-275.111743164062	32.7525604248047	213.470831298828	-264.936743164062	406.013879394531	-101.146505737305	-268.928894042968	405.292065429688	62.7510986328125	-367.178540039063	363.994848632812	559.593212890625	415.07744140625	376.685620117188	-432.3009765625	401.093188476562	399.451513671875	620.859326171875	464.16591796875	1033.7880859375	-445.49912109375	487.233447265625	1072.66201171875	-480.8466796875	499.15966796875	961.34453125	638.676416015625	470.002294921875	923.817578125	315.953540039062	-70.2367065429687	78.56259765625	-196.573913574218	-60.6381530761718	108.172229003906	-212.466363525391	72.3360748291015	455.588818359375	-71.5996765136719	-312.512036132813	404.632092285156	344.803308105469
H42	303.655756244331	-213.899449697461	3.34809172760575	51.0518599809378	-217.140598977009	-2.44665631280737	195.167651367187	-225.320947265625	11.4392402648926	325.577905273438	-262.462145996094	362.840161132813	24.6211311340332	-267.278845214844	356.443029785156	182.129370117188	-365.557983398437	343.876440429687	637.4962890625	509.48115234375	426.290234375	-328.745043945312	489.302734375	397.455517578125	688.730126953125	525.76533203125	1028.71435546875	-402.675073242188	513.012744140625	1025.1625	-388.771435546875	529.025830078125	928.18212890625	679.214013671875	545.10791015625	951.45732421875	399.772094726562	-35.5181701660156	65.4818359375	-53.7317565917969	-40.4567108154296	67.8196044921875	-116.851431274414	46.4962692260742	404.752893066406	50.1441070556641	-305.112927246094	361.943029785156	431.804638671875
H43	256.9583879158	-239.053233835304	5.64426427063768	-17.8707427278821	-235.815155667948	-16.7169629555271	132.233410644531	-260.663159179688	24.4340240478516	256.271020507813	-252.675305175781	346.226623535156	-25.9957840919495	-245.018664550781	332.986474609375	115.248205566406	-318.712060546875	312.380004882812	603.533447265625	443.8466796875	287.235522460937	-366.824926757812	435.0125	265.199072265625	675.008984375	486.3041015625	928.02939453125	-424.665087890625	467.81728515625	938.7921875	-410.699462890625	524.369775390625	836.9748046875	666.875	504.95693359375	812.9796875	377.031323242188	-59.5314453125	69.1674926757812	-148.619384765625	-20.5791244506835	51.11044921875	-147.670458984375	72.7873413085938	379.134167480469	-2.37104110717773	-278.781457519531	340.704248046875	395.451989746094
H44	222.732832906138	-233.740785444166	17.1023477602271	-31.8196171833043	-209.137150849245	-10.6273527872383	83.1399291992188	-237.99921875	16.7660537719727	226.03189086914	-221.219738769531	329.106713867188	-64.2986785888672	-191.674621582031	330.626196289062	80.7569274902343	-301.897021484375	314.344775390625	606.381494140625	458.66435546875	453.599169921875	-329.296215820313	515.44404296875	367.507543945312	663.613671875	407.901123046875	1045.927734375	-430.7892578125	425.628466796875	1041.37744140625	-424.159423828125	480.745947265625	948.23046875	677.99228515625	434.41103515625	949.68056640625	351.897485351563	-47.0705047607422	84.1336364746093	-138.722814941406	-34.2643524169922	59.7523803710937	-199.908428955078	142.845837402344	470.574755859375	-42.1455368041992	-227.961413574219	331.856652832031	383.974035644531
H45	323.206926207106	-436.439795199877	51.6165059594088	65.394945132086	-431.97873490932	26.4591704227973	202.341625976563	-440.83037109375	56.8167175292969	346.383239746093	-270.564526367188	303.186340332031	49.551040649414	-299.425964355468	324.986340332031	207.29853515625	-374.923168945313	334.851196289062	642.211279296875	367.561181640625	158.340124511719	-356.20712890625	271.996826171875	133.688952636719	611.43232421875	566.6865234375	859.02568359375	-382.067016601562	493.563330078125	805.97451171875	-394.158471679688	475.8189453125	661.894091796875	637.0015625	585.465087890625	742.02060546875	446.65654296875	-207.159838867187	10.587198638916	-63.1028869628906	-274.49052734375	28.9717071533203	-121.529318237305	17.6752004623413	309.969616699219	83.4751190185547	-327.93837890625	316.549194335937	443.931433105469
H46	305.344687571774	-223.972096742429	18.3097417937734	18.5731339375406	-243.524458118963	6.26446223860717	158.673706054687	-265.626318359375	38.9181427001953	299.85546875	-230.993041992187	340.350805664062	-3.54996719360352	-247.300537109375	341.279467773437	157.242211914062	-334.840991210937	302.524365234375	581.059619140625	448.3607421875	302.267993164062	-355.558349609375	358.191015625	281.268212890625	642.423095703125	506.953076171875	913.3455078125	-350.986840820313	466.673779296875	943.0689453125	-375.743896484375	476.3185546875	844.738671875	639.186767578125	539.491796875	816.12119140625	374.991088867187	-58.3298645019531	52.5127868652343	-97.1393920898438	-84.7126037597656	67.8475158691406	-157.023846435547	55.2565856933594	401.642932128906	24.588800239563	-275.900329589843	334.1169921875	410.728356933594
H47	241.976030969501	-182.825422757091	-10.1346918685427	-76.7608623058853	-183.649528728468	21.8657467585534	116.962219238281	-203.273913574219	24.3848922729492	255.38076171875	-186.645721435546	351.722509765625	-25.2609384536743	-195.090661621094	364.05146484375	118.104711914063	-275.94736328125	339.565795898437	589.944091796875	469.6583984375	381.567724609375	-413.270068359375	443.94658203125	430.24462890625	603.38486328125	485.79541015625	1046.65029296875	-390.14560546875	436.871435546875	1052.99111328125	-402.7787109375	487.139501953125	924.57138671875	637.146630859375	506.868701171875	916.07099609375	338.696459960937	22.5632904052734	71.6990051269531	-156.306018066406	-30.931689453125	88.7136108398438	-166.034362792968	132.407971191406	476.98447265625	-1.72447738647461	-225.161755371094	359.432629394531	362.459143066406
H48	277.543462079093	-126.689147755473	1.06561908206265	-38.5662006570742	-143.469217266509	19.3309219078622	117.940405273438	-145.055859375	17.2740051269531	263.830358886719	-203.089331054688	333.007263183593	-9.45810050964355	-209.085791015625	339.325402832031	124.414575195312	-281.270556640625	318.14111328125	584.959912109375	424.322998046875	460.487841796875	-339.224975585937	398.473852539062	463.206298828125	699.509912109375	452.763134765625	921.2140625	-395.546826171875	428.59375	962.39033203125	-393.441918945313	426.926806640625	874.47314453125	689.47099609375	442.905712890625	853.11162109375	349.4541015625	21.0226028442383	78.3016357421875	-126.183837890625	15.3671340942382	91.7735290527343	-137.808203125	91.3469635009766	470.78837890625	5.33238983154296	-242.8916015625	338.83232421875	389.197863769531
H49	329.417258286971	-353.322514127976	-0.684434038215771	23.5361781810054	-344.518596806791	-17.8077941417442	170.289294433594	-380.989013671875	29.68955078125	280.140625	-282.447875976562	343.946411132812	-14.6718265533447	-288.017712402344	364.517004394531	135.669165039063	-379.842993164062	338.3201171875	644.149169921875	308.8630859375	336.573803710938	-294.979907226562	359.114453125	352.43935546875	649.261279296875	503.91640625	974.56767578125	-390.71962890625	577.62236328125	975.6037109375	-383.287426757813	538.394287109375	840.99267578125	664.7955078125	497.3009765625	885.11494140625	409.627099609375	-174.034094238281	72.9620239257813	-73.8098449707031	-154.858679199219	65.0463989257812	-137.830383300781	59.9360229492188	427.152905273438	11.6117027282715	-324.927819824219	358.522399902343	438.327648925781
H50	247.737761560907	-227.592842996524	7.06432714963611	-25.1362099842773	-233.043774521684	17.2237034068256	138.443432617188	-246.462548828125	20.545344543457	253.115380859375	-227.326550292969	304.885217285156	-18.8101988554001	-210.454718017578	327.087023925781	117.333093261719	-286.895166015625	286.502319335937	604.505859375	384.772924804687	311.559350585938	-398.611499023437	357.438134765625	325.438330078125	609.5271484375	407.00322265625	958.02568359375	-398.768041992187	412.8400390625	970.5384765625	-420.566552734375	449.31904296875	896.8849609375	634.05556640625	454.949853515625	886.65439453125	333.071508789062	-67.2673522949219	41.6982727050781	-117.365380859375	-81.4828063964844	63.1859497070312	-160.311279296875	98.3231414794922	411.900244140625	5.00192260742187	-245.984143066406	328.162707519531	400.303552246094
H51	282.884277753271	-139.626874390889	8.57745863782207	-50.6068051342472	-113.805926015318	1.95490826706425	115.911218261719	-139.053002929687	15.9292816162109	267.289733886718	-204.598962402344	306.75615234375	-28.6832748413086	-194.313916015625	317.549853515625	118.069287109375	-292.553857421875	286.375219726562	619.6689453125	471.954248046875	301.329809570312	-327.253833007812	551.032275390625	278.551123046875	617.806103515625	490.982958984375	977.4595703125	-381.364501953125	468.30947265625	944.04951171875	-416.401953125	551.8484375	864.84375	650.34375	541.4275390625	887.30634765625	344.48037109375	-26.4385101318359	56.2599975585938	-119.534362792968	28.7981048583984	55.1757263183594	-162.949035644531	171.286853027344	369.312231445312	-1.08274765014648	-220.644818115234	294.6734375	402.461962890625
H52	219.367663346884	-207.525540951928	-1.58659529969079	-84.2068484821356	-216.017037471162	28.4961296777857	66.5859802246094	-223.08359375	17.2441787719726	232.185437011719	-286.564880371093	321.017163085938	-99.6229827880859	-266.569287109375	320.600769042968	66.7708251953125	-380.946557617188	312.952465820313	522.7986328125	471.417724609375	255.323901367187	-318.786279296875	521.278125	278.756982421875	611.398779296875	506.92822265625	837.23974609375	-366.826928710938	556.815380859375	830.88427734375	-369.525170898438	581.74658203125	742.9912109375	599.403466796875	528.45419921875	743.714794921875	275.517309570312	-92.7569213867187	26.1454254150391	-123.775329589843	-66.084423828125	30.7143615722656	-176.697113037109	90.9240631103516	372.770361328125	-68.6591156005859	-312.022766113281	325.182971191406	352.561853027344
H53	367.136172317804	-207.198879501959	22.1432422163111	143.299713197234	-241.446351632944	8.64796076128585	257.157690429687	-227.50126953125	16.7390655517578	391.69970703125	-186.695062255859	320.856494140625	140.078729248047	-266.054150390625	327.002722167969	290.488305664063	-299.1359375	311.638208007813	616.8466796875	414.06298828125	327.527563476562	-345.6919921875	248.547973632812	340.9984375	622.103955078125	508.3099609375	907.7880859375	-386.888940429688	312.552392578125	920.65205078125	-394.998681640625	358.591479492187	814.361767578125	619.094384765625	549.359130859375	827.94267578125	423.982861328125	-36.4422027587891	57.7091064453125	23.0355987548828	-121.238671875	53.6212707519531	-79.89326171875	-0.825573348999023	338.689428710937	163.429089355469	-285.604724121094	329.711474609375	469.12783203125
H54	272.463871266394	-204.862075490584	16.4621150642769	36.4775741629871	-205.451561499621	3.25969136798482	150.781103515625	-207.521533203125	11.0053611755371	280.442602539062	-180.021643066406	296.043872070312	-2.48482284545898	-172.175360107422	288.207971191406	136.913415527344	-269.560107421875	293.759838867188	587.90322265625	410.07021484375	247.191552734375	-333.681762695312	422.446875	256.116967773438	628.678857421875	506.975439453125	886.951171875	-364.158715820313	494.816650390625	898.57236328125	-389.201049804687	533.058154296875	788.879296875	638.7875	535.67236328125	785.554345703125	355.763745117188	-28.7097473144531	49.6365356445312	-62.67607421875	-30.3477172851562	38.3091033935547	-129.573217773438	147.342156982422	373.673803710937	23.7549230575562	-211.6267578125	298.574377441406	401.35908203125
H55	195.473522803516	-253.282816416259	-12.7439797697385	-97.7262519126656	-252.275704698557	32.5293731992906	25.0252624511719	-271.218408203125	32.7270141601563	199.24892578125	-225.864196777343	289.109509277344	-92.2379974365234	-205.840368652344	307.364172363281	40.1291137695313	-290.535498046875	291.054028320313	583.02568359375	279.972290039062	261.237670898437	-432.160693359375	308.30693359375	279.674340820313	593.352783203125	440.0953125	768.226513671875	-413.84638671875	488.515625	760.702587890625	-401.106225585938	479.21474609375	675.635009765625	606.1232421875	444.12900390625	693.205615234375	305.290966796875	-104.545581054688	45.3298553466797	-209.193212890625	-53.9793395996093	84.5096740722656	-215.170776367187	125.946789550781	382.934497070312	-80.8443603515625	-241.178649902343	310.104956054687	331.640466308594
H56	226.746477320593	-315.236334523313	23.5970996321595	-30.9600163158903	-289.470425629735	7.85436534836784	73.1701843261719	-301.643798828125	18.314289855957	230.871472167969	-281.342443847656	358.073413085937	-48.8374572753906	-211.527459716797	353.046606445312	77.3064880371093	-327.783911132812	347.029467773437	655.81337890625	336.8484375	335.283081054687	-411.344189453125	357.285009765625	254.420483398438	644.716162109375	428.972607421875	936.1888671875	-435.046728515625	486.728564453125	890.46806640625	-417.145556640625	517.6470703125	786.554541015625	640.032861328125	442.961328125	807.082763671875	316.915258789062	-188.037414550781	38.1844177246093	-143.915209960937	-105.265661621094	44.2840698242187	-188.343505859375	73.6856140136719	378.091674804687	-33.9893535614014	-247.870556640625	353.129577636718	383.4603515625
H57	360.271456846774	-368.6456375523	27.011869210271	2.19393300661622	-395.281707907833	11.7527246093489	177.351489257812	-394.931591796875	33.2732238769531	310.517797851562	-298.003234863281	399.067602539062	12.7000331878662	-310.095703125	381.006018066406	165.241967773437	-399.163232421875	374.330102539063	595.02314453125	413.3734375	368.392626953125	-379.089184570313	337.817358398437	315.614819335938	574.13515625	507.643310546875	954.43720703125	-419.314501953125	465.237060546875	982.68896484375	-436.764208984375	490.162451171875	870.58681640625	594.015380859375	546.74775390625	857.48193359375	436.536474609375	-189.477770996094	53.3528198242187	-118.599755859375	-189.037829589844	40.9807495117187	-146.528228759765	-11.4216382980347	400.974841308594	39.1138526916504	-341.284619140625	399.4556640625	404.995324707031
H58	269.993853761803	-313.829694828414	16.470216737908	-116.913597917481	-316.9599214517	18.5806077117669	70.2786987304687	-339.638940429688	29.9558990478516	222.051086425781	-325.815747070313	331.850134277344	-82.4741668701171	-331.65009765625	356.33388671875	74.8686889648438	-397.605883789062	330.558666992188	597.307568359375	466.034130859375	255.5337890625	-424.20087890625	448.558349609375	209.249560546875	604.123095703125	531.7556640625	891.92705078125	-401.67578125	569.090478515625	878.535546875	-406.916845703125	591.974755859375	777.363720703125	593.392822265625	570.82431640625	781.815576171875	334.227734375	-168.66005859375	19.7407852172852	-191.535925292969	-121.672229003906	27.7706207275391	-195.307159423828	5.36439361572266	371.064392089843	-54.2266357421875	-349.631225585937	342.119714355469	346.268994140625
H59	430.330033028405	-284.374898316934	-9.99912790755068	86.6142505057597	-327.610032370429	21.4256323424204	272.28349609375	-340.313793945313	30.3430267333984	405.897473144531	-223.916882324219	381.670031738281	141.388708496094	-288.849914550781	377.602978515625	295.588793945312	-348.73544921875	352.65205078125	590.656689453125	422.800439453125	216.013720703125	-323.703833007812	208.033251953125	247.5615234375	610.371923828125	567.073681640625	819.50966796875	-407.495434570313	352.4986328125	842.82158203125	-398.558862304688	341.982690429688	758.283447265625	619.714599609375	561.830517578125	736.134423828125	475.2755859375	-87.58740234375	41.1603637695313	8.25857315063477	-210.851196289062	59.113916015625	-51.6333045959472	3.28138732910156	391.604577636719	167.557354736328	-328.417980957031	385.619555664062	427.921215820313
H60	268.979635109473	-270.526672807509	7.82553869117372	-43.2428876032734	-276.916861114443	-2.80913582810999	127.343701171875	-283.164599609375	18.0210235595703	261.626281738281	-246.74052734375	342.843676757812	-35.7125755310059	-233.554248046875	333.141271972656	107.356323242187	-319.644677734375	335.923193359375	660.414990234375	360.891259765625	272.915258789062	-404.767553710937	339.42802734375	260.714208984375	611.112841796875	499.281689453125	915.61298828125	-434.67919921875	505.204736328125	917.284375	-449.008447265625	541.694287109375	833.41787109375	642.684130859375	530.242138671875	839.4220703125	368.98828125	-94.0749206542968	60.5151489257812	-148.68935546875	-69.7346374511719	41.026123046875	-198.45537109375	70.3745239257812	375.569799804687	-6.28757553100586	-267.374865722656	343.160791015625	391.866174316406
[truncated: 5 more columns]
